# Supplementary material for: Identifying key aspects to enhance predictive modeling for early identification of schistosomiasis hotspots to guide mass drug administration
Source: PLoS Negl Trop Dis. 2025 Jul 16;19(7):e0013315. doi: 10.1371/journal.pntd.0013315 (PMC12279088; doi:10.1371/journal.pntd.0013315)
Supplement: S1 Table — (XLSX) [file pntd.0013315.s007.xlsx]

## Sheet: Sheet1
Table S1 Based on two persistent hotspot (PHS) definitions, the proportion of hotspots (1) and non-hotspots (0) in Kenya and Tanzania.
PHS	PHS definition I			PHS definition II
	Kenya	Tanzania	Combined-countries	Kenya	Tanzania	Combined-countries
0	95 (65%)	42 (28%)	137 (46%)	106 (72%)	56 (38%)	162 (55%)
1	52 (35%)	106 (72%)	99 (50%)	41 (28%)	92 (62%)	133 (45%)
Total	147	148	198	147	148	295
