# Supplementary material for: Identifying key aspects to enhance predictive modeling for early identification of schistosomiasis hotspots to guide mass drug administration
Source: PLoS Negl Trop Dis. 2025 Jul 16;19(7):e0013315. doi: 10.1371/journal.pntd.0013315 (PMC12279088; doi:10.1371/journal.pntd.0013315)
Supplement: S2 Table — These predictors were collected from SCORE (Schistosomiasis Consortium for the Operational Research and Evaluation) [21], ERA5 (European Centre for Medium-Range Weather Forecasts (ECMWF) Reanalysis v5) [45], GFAS (Global Fire Assimilation System) [46], CGLS (Copernicus Global Land Service) [47], GLAD (Global Land Analysis & Discovery) [48,49], and SDAC (Socioeconomic Data and Applications Center) [50]. (XLSX) [file pntd.0013315.s008.xlsx]

## Sheet: Sheet1
Table S2 List of predictors used in this study for developing prediction models for early identification of schistosomiasis hotspots. These predictors were collected from SCORE (Schistosomiasis Consortium for the Operational Research and Evaluation)1, ERA5 (European Centre for Medium-Range Weather Forecasts (ECMWF) Reanalysis v5)2, GFAS (Global Fire Assimilation System)3, CGLS (Copernicus Global …
Categories	Predictors	Label	Included7	Form	Resolution	Date	Source
Baseline infection data	Prevalence	Prevalence	Yes	Points	-	2011	SCORE
	Intensity	Intensity	Yes	Points	-	2011	SCORE
	Prevalence of infections with epg ≥ 200	Prevalence.200	Yes	Points	-	2011	SCORE
Infection data around villages	Spatially weighted prevalence	sPrevalence	No	Points	-	2011	SCORE
	Spatially weighted Prevalence of infections with epg ≥ 200	sPrevalence.200	No	Points	-	2011	SCORE
	Spatially weighted intensity	sIntensity	No	Points	-	2011	SCORE
	Clustering variable8	Cluster.Pre.Int	No	Points	-	2011	SCORE
Geography	Longitude	Longitude	No	Points	-	-	SCORE
	Latitude	Latitude	No	Points	-	-	SCORE
	Elevation	Elevation	Yes	Grids	20km	-	ERA5
	Distances between the villages and Lake Victoria	Distances	Yes	Points	-	-	SCORE
Environment	Minimum of 2m dew point temperature	min.2m.Dew.Temp	Yes	Grids	10km	2011	ERA5
	Maximum of 2m dew point temperature	max.2m.Dew.Temp	No	Grids	10km	2011	ERA5
	Minimum precipitation	min.Precipitation	No	Grids	10km	2011	ERA5
	Maximum precipitation	max.Precipitation	Yes	Grids	10km	2011	ERA5
	Minimum surface pressure	min.S.Pressure	No	Grids	10km	2011	ERA5
	Maximum surface pressure	max.S.Pressure	No	Grids	10km	2011	ERA5
	Fine particulate matters9	PM25	No	Grids	10km	2011	GFAS
	Maximum temperature of the soil in layer 1	max.Temp.Soil	No	Grids	27km	2010	ERA5
	Maximum horizontal irradiation	max.H.Irradiation	No	Grids	10km	2011	ERA5
	Maximum normal irradiation	max.N.Irradiation	No	Grids	10km	2011	ERA5
	Maximum diffuse irradiation	max.D.Irradiation	No	Grids	10km	2011	ERA5
	Cumulative global horizontal irradiation	sum.G.Irradiation	No	Grids	10km	2011	ERA5
	Maximum surface shortwave irradiation	max.S.Irradiation	No	Grids	10km	2011	ERA5
	Maximum evaporation from the top of canopy	max.Evaporation	No	Grids	10km	2011	ERA5
Agriculture	Permanent water cover fraction	Permanent.Water	Yes	Grids	0.1km	2015	CGLS
	Seasonal water cover fraction	Seasonal.Water	Yes	Grids	0.1km	2015	CGLS
	Cropland	Cropland	No	Grids	3km	2011	GLAD
	Maximum of soil moisture one-month return period	max.Period.Moisture	No	Grids	10km	2011	SDAC
	Minimum of soil moisture one-month return period	min.Period.Moisture	No	Grids	10km	2011	SDAC
	Maximum scientific units of soil moisture	max.Units.Moisture	No	Grids	10km	2011	SDAC
	Minimum scientific units of soil moisture	min.Units.Moisture	No	Grids	10km	2011	SDAC
	Maximum anomalies of soil moisture	max.Anomalies	No	Grids	10km	2011	SDAC
	Minimum anomalies of soil moisture	min.Anomalies	No	Grids	10km	2011	SDAC
Biology	Forest cover fraction	Forest.Cover	No	Grids	0.1km	2015	CGLS
	The number of mammals	Mammals	No	Grids	1km	2020	SDAC
	Population density	Population	Yes	Grids	1km	2010	SDAC
	Human modification of terrestrial lands	mod.Lands	No	Grids	1km	2010	SDAC
	Deprivation index	Deprivation.Index	No	Grids	5.5km	2010-2020	SDAC
	Child dependency ratio	Child.Ratio	No	Grids	5.5km	2010-2020	SDAC
	Building cover fraction	Building.Fraction	No	Grids	5.5km	2015	CGLS
	Building component	Building.Component	No	Grids	5.5km	2010-2020	SDAC
	Nighttime lights	Lights	No	Grids	5.5km	2010-2020	SDAC
1Dan, C., Nupur, K., Jennifer, C., 2022. Dataset: SCORE S. mansoni Cluster Randomized Trial. ClinEpiDB. https://clinepidb.org/ce/app/workspace/analyses/DS_d6a1141fbf/new. Accessed 1 February 2023.
2ECMWF, 2024. The European Centre for Medium-Range Weather Forecasts (ECMWF) Reanalysis v5 (ERA5). https://cds. climate.copernicus.eu/
3GFAS, 2024. Global Fire Assimilation System. https://ads.atmosphere.copernicus.eu/datasets/cams-global-fire-emissions-gfas?tab=overview
4CGLS, 2020. Copernicus Global Land Service: Land Cover 100m: collection 3: epoch 2015: Globe. https://zenodo.org/ records/3939038
5GLAD, 2022. Global Land Analysis & Discovery: Global cropland expansion in the 21st century. https://glad.umd.edu/ dataset/croplands
6SDAC, 2022. TheWaterSecurityIndicatorModel-GlobalLandDataAssimilationSystem(WSIM-GLDAS.https://sedac.ciesin. columbia.edu/data/set/water-wsim-gldas-v1/data-download
7Whether one predictor has been considered to predict hotspots in prior studies;
8This predictor is binary, generated via the K-means method with K = 2;
9Fine particulate matters with aerodynamic diameters less than 2.5 micrometers.
