# Supplementary material for: Identifying key aspects to enhance predictive modeling for early identification of schistosomiasis hotspots to guide mass drug administration
Source: PLoS Negl Trop Dis. 2025 Jul 16;19(7):e0013315. doi: 10.1371/journal.pntd.0013315 (PMC12279088; doi:10.1371/journal.pntd.0013315)
Supplement: S3 Table — (XLSX) [file pntd.0013315.s009.xlsx]

## Sheet: Sheet1
Table S3 Detailed accuracy (95% predicted intervals) of each models for predictor configurations C1-C8 under the setting of PHS definition I.
Scenarios	Predictors	GBM	RF	Tree	Logit	LASSO	LGT	SVM	Ensemble	LogitGPs	sparseSVM	dynaTrees	regLogit	Probit	DNN
Kenya	Baseline infectiondata(C1)	67.9(66.2,69.6)	62.6(59.8,65.4)	65.8(63.7,67.9)	58.3(54.4,62.2)	57.1(53.3,60.8)	54.8(50.9,58.6)	72.3(70.4,74.2)	64.3(61.8,66.9)	73.6(72.3,75)	74.8(73.2,76.3)	74.7(73.2,76.2)	74.2(72.9,75.5)	67.7(65.8,69.6)	62.4(59,65.8)
	Infection around(C2)	70.3(68.2,72.4)	56.7(53,60.5)	63.2(60.9,65.6)	63.6(61.1,66.1)	65.3(63.3,67.3)	64.2(62,66.5)	73.3(71.4,75.2)	60.0(56.9,63.2)	75.5(74.1,76.9)	75.2(73.7,76.7)	75.3(73.8,76.7)	74.4(73.1,75.8)	70.4(68.3,72.4)	63.1(61.4,64.9)
	Environment(C3)	76.6(75.1,78.2)	71.6(69.6,73.6)	70.5(68.5,72.5)	67.7(66,69.3)	67.2(65.5,68.8)	68.3(66.6,70)	69.8(67.9,71.8)	68.5(66.4,70.7)	74.5(73,76)	73.4(72.2,74.7)	72.9(71.3,74.6)	74.2(72.8,75.7)	70.6(69.1,72.1)	72.1(70.2,74)
	Agriculture(C4)	72.2(70.5,73.9)	65.0(62.8,67.2)	66.1(64.2,68)	67.3(65.5,69.2)	67.9(66,69.7)	63.2(61.5,64.9)	72.1(70.4,73.8)	64.8(62.7,66.9)	73.4(72,74.8)	73.0(71.7,74.4)	75.0(73.5,76.5)	73.4(72,74.7)	66.4(64.8,68)	71.6(70,73.1)
	Geography(C5)	71.2(69.4,72.9)	66.6(64.7,68.5)	67.6(65.8,69.4)	67.4(65.9,69)	67.6(66,69.2)	67.2(65.5,69)	71.6(70,73.1)	66.7(64.9,68.4)	74.1(72.6,75.5)	72.2(70.8,73.6)	73.2(71.7,74.6)	73.3(71.9,74.7)	67.7(66,69.4)	69.1(66.8,71.3)
	Biology(C6)	74.1(72,76.2)	65.9(63.4,68.4)	68.4(66.2,70.6)	67.4(66,68.8)	66.2(64.6,67.7)	65.3(63.5,67.2)	71.7(69.8,73.7)	66.6(64.5,68.8)	72.8(71.2,74.3)	72.4(70.8,74.1)	74.0(72.7,75.4)	73.2(72,74.5)	71.2(69.5,73)	69.2(67.6,70.7)
	Society(C7)	75.3(73.9,76.7)	68.0(65.9,70.2)	68.0(65.9,70)	71.1(69.7,72.5)	70.9(69.4,72.4)	68.4(66.9,69.9)	70.0(68.3,71.8)	69.3(67.5,71.1)	73.5(72,75)	72.4(71.1,73.7)	72.4(70.8,74)	73.6(72,75.1)	70.0(68.4,71.5)	71.5(70.3,72.7)
	All(C8)	75.8(74,77.6)	71.4(68.9,73.9)	68.3(66,70.5)	72.5(71.2,73.8)	73.2(71.7,74.7)	68.2(66.4,69.9)	68.1(66,70.2)	70.0(68.2,71.8)	71.5(69.4,73.6)	70.8(69.4,72.1)	73.8(72.1,75.5)	73.1(71.6,74.5)	73.2(71.7,74.6)	67.0(65.4,68.5)
Tanzania	Baseline infectiondata(C1)	63.1(61.3,64.8)	71.2(69.9,72.6)	62.3(60.4,64.2)	71.3(69.9,72.8)	71.4(70,72.9)	71.3(69.9,72.8)	72.0(70.5,73.4)	71.1(69.4,72.8)	70.0(68.7,71.3)	72.0(70.5,73.4)	72.0(70.5,73.4)	72.0(70.5,73.4)	65.6(63.7,67.5)	70.6(69.2,72)
	Infection around(C2)	60.5(58.7,62.2)	71.2(69.8,72.7)	59.8(57.7,61.9)	69.2(67.4,71.1)	69.2(67.4,71)	66.7(64.6,68.8)	72.0(70.5,73.4)	71.1(69.6,72.7)	71.5(70.1,72.9)	71.7(70.1,73.3)	72.0(70.5,73.4)	70.8(69.4,72.3)	68.6(66.8,70.4)	69.3(67.5,71.2)
	Environment(C3)	67.6(65.9,69.3)	70.4(68.9,71.8)	63.8(62,65.6)	73.4(71.9,74.8)	73.6(72.2,75)	67.9(66.1,69.7)	72.2(70.6,73.8)	71.8(70.2,73.4)	71.4(70,72.8)	72.8(71.1,74.6)	73.6(72,75.2)	72.4(70.8,74)	69.0(67.3,70.7)	73.2(71.6,74.9)
	Agriculture(C4)	68.3(66.5,70)	72.0(70.4,73.5)	65.3(63.5,67.1)	72.7(71.2,74.2)	72.1(70.6,73.6)	69.6(67.9,71.3)	71.7(70.1,73.2)	71.2(69.7,72.7)	72.1(70.6,73.5)	71.6(70.1,73)	74.4(72.7,76.1)	72.4(70.9,73.9)	72.8(71.1,74.5)	73.2(71.7,74.6)
	Geography(C5)	66.6(64.6,68.6)	70.1(68.6,71.6)	61.2(59.5,62.8)	71.4(70,72.9)	71.7(70.3,73.2)	71.1(69.4,72.8)	70.4(68.9,71.9)	70.1(68.6,71.7)	70.1(68.8,71.5)	71.6(69.9,73.2)	72.3(70.9,73.6)	71.6(70.1,73)	66.3(64.8,67.8)	71.0(69.7,72.4)
	Biology(C6)	59.9(58.4,61.4)	71.1(69.7,72.5)	57.6(55.9,59.3)	69.4(68.1,70.8)	69.5(68.1,70.8)	69.5(68.2,70.8)	71.4(70,72.8)	70.5(69,72)	71.1(69.7,72.5)	71.2(69.8,72.6)	71.6(70.2,73)	71.6(70.2,72.9)	68.3(66.6,70)	71.1(69.6,72.5)
	Society(C7)	64.0(62.2,65.7)	70.3(68.6,72)	62.3(60.4,64.2)	69.6(67.9,71.2)	69.4(67.7,71)	68.4(67,69.7)	71.1(69.7,72.4)	69.2(67.8,70.6)	71.5(70.2,72.9)	71.1(69.8,72.4)	71.2(69.7,72.8)	71.5(70.1,72.9)	65.9(64.4,67.4)	71.6(70.1,73.2)
	All(C8)	62.8(61,64.6)	72.4(71,73.9)	64.8(62.8,66.9)	73.4(71.8,75)	72.5(71.1,74)	59.5(57.4,61.5)	64.4(63,65.8)	71.4(69.7,73.2)	72.0(70.5,73.4)	73.0(71.2,74.8)	73.7(72.1,75.2)	71.6(70.2,73)	71.2(69,73.5)	73.7(72,75.4)
Combined	Baseline infectiondata(C1)	62.0(60.6,63.4)	55.7(54.3,57)	57.6(56.3,58.8)	57.6(56.4,58.7)	57.7(56.6,58.9)	57.8(56.7,58.9)	55.9(54.3,57.5)	56.8(55.4,58.1)	61.5(60.4,62.6)	58.0(56.7,59.3)	58.3(57,59.5)	56.0(54.5,57.4)	60.6(59.5,61.7)	53.8(52.6,54.9)
	Infection around(C2)	65.2(64.1,66.4)	62.0(60.5,63.5)	59.6(58,61.1)	68.3(67.2,69.5)	68.1(66.9,69.3)	68.1(66.9,69.4)	67.8(66.5,69.1)	67.6(66.5,68.8)	68.4(67.1,69.7)	60.3(58.9,61.7)	60.2(58.6,61.7)	65.3(63.9,66.6)	62.4(60.9,63.9)	66.0(64.9,67.2)
	Environment(C3)	72.8(71.7,73.9)	70.6(69.4,71.8)	67.5(66.3,68.8)	72.5(71.3,73.7)	72.5(71.4,73.7)	69.7(68.5,70.9)	69.2(67.5,70.8)	71.5(70.3,72.6)	73.0(71.8,74.1)	71.5(70.3,72.8)	70.8(69.4,72.2)	73.1(71.9,74.4)	70.8(69.5,72.1)	72.1(71,73.3)
	Agriculture(C4)	70.2(69,71.4)	69.5(68.1,70.8)	64.0(62.4,65.6)	71.3(70.2,72.5)	71.1(69.9,72.4)	67.3(66,68.7)	70.7(69.5,72)	70.1(68.8,71.4)	71.5(70.4,72.6)	71.4(70.1,72.7)	70.2(68.9,71.5)	70.8(69.7,71.9)	68.9(67.5,70.2)	69.8(68.6,71)
	Geography(C5)	69.5(68.5,70.5)	67.9(66.9,69)	65.5(64.3,66.7)	69.8(68.7,71)	69.7(68.5,70.9)	69.8(68.5,71)	70.6(69.3,71.9)	69.2(68.2,70.3)	71.7(70.6,72.8)	70.9(69.8,72)	71.7(70.6,72.8)	72.1(71,73.3)	70.5(69.2,71.8)	72.4(71.3,73.6)
	Biology(C6)	66.6(65.4,67.8)	67.5(66.3,68.6)	61.6(60.2,62.9)	70.9(69.8,72)	70.7(69.6,71.9)	70.9(69.8,72)	71.1(69.9,72.3)	70.0(68.8,71.3)	72.1(71.1,73.2)	70.8(69.7,71.9)	70.8(69.6,72)	72.3(71.2,73.3)	70.2(68.9,71.4)	71.6(70.3,72.8)
	Society(C7)	70.9(69.6,72.1)	69.7(68.5,70.9)	65.0(63.6,66.3)	71.5(70.4,72.6)	71.2(69.9,72.5)	71.4(70.2,72.6)	70.7(69.4,71.9)	71.2(70.1,72.4)	69.7(68.7,70.8)	68.8(67.7,69.9)	69.2(67.9,70.4)	70.2(69.2,71.1)	67.2(66,68.4)	70.6(69.5,71.6)
	All(C8)	72.0(70.9,73.2)	72.2(71,73.5)	67.1(65.7,68.6)	71.3(70.1,72.6)	71.5(70.3,72.8)	67.7(66.3,69.2)	67.1(65.3,68.9)	71.8(70.5,73)	71.9(70.8,72.9)	71.1(69.8,72.4)	70.2(68.9,71.5)	72.3(71,73.6)	72.2(71.1,73.2)	71.6(70.4,72.9)
Between I	Baseline infectiondata(C1)	51.1(48.6,53.6)	53.2(50.2,56.2)	49.2(47,51.3)	59.0(56,62)	60.4(57.5,63.4)	60.5(57.6,63.4)	44.2(42.2,46.2)	55.3(52.3,58.3)	43.5(41.5,45.4)	41.6(39.7,43.6)	40.0(38.1,41.9)	47.1(45.4,48.8)	45.7(43.7,47.8)	51.7(50.1,53.4)
	Infection around(C2)	51.7(49.4,54.1)	60.4(57,63.8)	55.3(52.9,57.6)	62.4(60.1,64.6)	64.3(62.2,66.5)	57.6(55,60.1)	39.9(38.1,41.7)	60.4(57.4,63.4)	42.3(40.4,44.2)	40.6(38.8,42.5)	40.0(38.2,41.8)	42.9(40.2,45.6)	45.6(42.8,48.3)	59.0(57.1,61)
	Environment(C3)	34.1(31.6,36.7)	54.1(50.2,58.1)	46.0(42.5,49.5)	29.6(27.9,31.3)	29.7(28.1,31.4)	27.9(26.3,29.6)	28.1(26.4,29.8)	39.8(36.8,42.9)	28.0(26.4,29.6)	34.9(32.4,37.4)	38.0(35.3,40.7)	28.8(26.8,30.7)	34.9(31.8,38)	29.9(28.2,31.6)
	Agriculture(C4)	36.0(33.6,38.4)	51.7(48.3,55.1)	44.0(41.1,47)	29.2(27.5,30.9)	29.1(27.4,30.8)	31.4(29.3,33.5)	34.0(32.1,36)	37.4(34.4,40.4)	28.9(27.3,30.6)	37.5(35,40.1)	38.3(36.2,40.4)	36.0(33.8,38.1)	48.1(45.5,50.8)	34.9(32.9,36.9)
	Geography(C5)	51.2(48,54.5)	65.3(62.2,68.5)	55.9(52.7,59.1)	71.0(69.1,72.9)	70.7(68.6,72.7)	70.6(68.3,72.9)	64.7(61.4,68)	69.1(66.6,71.6)	60.3(57.6,63.1)	57.7(53.4,62)	45.2(41.7,48.6)	69.9(67.7,72.1)	53.5(50.3,56.8)	71.4(69.6,73.1)
	Biology(C6)	51.1(48.1,54.2)	61.3(58.1,64.6)	50.7(47.4,53.9)	70.8(68.9,72.8)	70.8(68.8,72.7)	70.9(69,72.9)	52.9(50.4,55.4)	64.9(61.6,68.1)	50.4(47.9,53)	49.6(46.3,52.9)	42.7(39.8,45.7)	65.6(63,68.2)	48.5(45.3,51.8)	66.9(64.4,69.5)
	Society(C7)	38.6(36.2,41.1)	56.0(52.3,59.7)	49.8(46.2,53.4)	67.0(65,69)	65.4(62.9,67.8)	68.5(66.9,70.2)	64.5(62.1,67)	64.5(62,67.1)	55.6(52.3,58.8)	60.4(57.3,63.5)	35.2(32.8,37.6)	67.4(65.7,69.2)	35.3(32.7,37.9)	69.6(68,71.3)
	All(C8)	31.4(29.1,33.6)	57.1(53.1,61)	49.0(45,53.1)	35.2(32.2,38.2)	32.1(29.5,34.8)	34.4(32,36.8)	33.8(31.5,36)	38.2(35.2,41.1)	28.2(26.6,29.9)	50.1(46,54.1)	37.6(34.7,40.4)	35.8(33.1,38.5)	41.4(39,43.8)	53.2(50.7,55.7)
Between II	Baseline infectiondata(C1)	50.5(48.4,52.6)	37.4(35.7,39.1)	49.4(47.1,51.7)	36.8(35,38.7)	36.8(34.8,38.7)	36.8(34.9,38.6)	37.0(35.3,38.7)	37.7(35.9,39.6)	38.8(36.9,40.7)	37.0(35.3,38.7)	37.0(35.3,38.7)	36.7(35,38.4)	46.0(43.4,48.6)	37.0(35.2,38.7)
	Infection around(C2)	47.0(44.8,49.3)	37.1(35.4,38.7)	42.6(40.5,44.6)	37.3(35.6,39)	37.3(35.6,39)	37.9(35.6,40.1)	37.0(35.3,38.7)	37.3(35.5,39.1)	37.0(35.3,38.7)	37.1(35.4,38.8)	37.0(35.3,38.7)	38.2(36.1,40.2)	38.9(37,40.7)	37.4(35.6,39.1)
	Environment(C3)	44.8(42.1,47.6)	37.6(35.7,39.6)	45.5(42.2,48.8)	37.5(35.8,39.2)	37.4(35.7,39.2)	38.5(36.5,40.4)	37.1(35.4,38.8)	37.7(35.9,39.4)	37.0(35.3,38.7)	38.7(36.6,40.8)	37.6(35.8,39.3)	37.7(35.9,39.5)	40.4(38.4,42.4)	38.6(36.7,40.5)
	Agriculture(C4)	44.1(42.1,46.1)	38.6(36.6,40.6)	45.9(42.7,49.1)	38.8(37.1,40.5)	39.2(37.5,41)	38.7(36.8,40.6)	40.5(37.9,43.1)	38.0(36.1,40)	37.0(35.3,38.7)	38.4(36.6,40.1)	37.8(36.1,39.5)	38.5(36.5,40.6)	42.2(39.9,44.4)	37.7(36.1,39.4)
	Geography(C5)	44.7(42,47.4)	37.2(35.4,38.9)	44.8(41.7,48)	49.3(45.2,53.5)	49.3(45.1,53.5)	50.1(46.3,53.9)	39.5(36.9,42.2)	44.0(40.6,47.5)	39.2(36.4,41.9)	45.2(41.4,49.1)	37.1(35.4,38.8)	50.9(46.9,54.9)	43.9(41.3,46.4)	49.7(46.2,53.2)
	Biology(C6)	46.9(44.6,49.2)	37.7(35.4,40.1)	43.9(40.6,47.1)	48.4(44.4,52.5)	48.4(44.3,52.6)	48.1(44,52.3)	37.0(35.3,38.7)	37.9(35.8,40)	37.8(35.6,40)	37.0(35.3,38.7)	37.0(35.3,38.7)	44.1(40.4,47.9)	40.5(38,42.9)	56.0(51.1,60.8)
	Society(C7)	40.4(38.3,42.4)	37.0(35.3,38.7)	44.5(41.6,47.4)	39.5(37.4,41.6)	41.3(38.7,43.9)	47.4(43.9,50.9)	37.1(35.4,38.8)	41.6(38.5,44.7)	37.0(35.3,38.7)	37.3(35.4,39.1)	37.0(35.3,38.7)	46.3(42.8,49.8)	41.2(39,43.3)	37.0(35.3,38.7)
	All(C8)	41.8(39.5,44)	38.1(36.1,40.1)	47.3(43.6,50.9)	39.5(37.5,41.6)	41.0(38.3,43.6)	55.6(52.1,59.1)	54.7(51.5,57.9)	38.3(36.4,40.2)	37.0(35.3,38.7)	40.3(37.5,43)	38.0(36.1,39.9)	56.5(53,59.9)	37.1(35.4,38.8)	38.3(36.4,40.1)
