# Supplementary material for: Identifying key aspects to enhance predictive modeling for early identification of schistosomiasis hotspots to guide mass drug administration
Source: PLoS Negl Trop Dis. 2025 Jul 16;19(7):e0013315. doi: 10.1371/journal.pntd.0013315 (PMC12279088; doi:10.1371/journal.pntd.0013315)
Supplement: S4 Table — IRs were obtained from the worst of the 14 models for each method, based on the lowest prediction accuracy for each scenario and predictor configuration. (XLSX) [file pntd.0013315.s010.xlsx]

## Sheet: Sheet1
Table S4 Relative improvements (IRs, %) for each scenario obtained using the proposed spatially weighted data fusion methods with different predictor configurations (C2-C8), compared to the method with configuration C1. IRs were obtained from the worst of the 14 models for each method, based on the lowest prediction accuracy for each scenario and predictor configuration.
Combining baseline infection data with additional predictors	Within-country		Combined-countries	Between-countries		Average1
	Kenya	Tanzania	Combined	Between I	Between II
	Kenya	Tanzania	Kenya and Tanzania	Between I	Between II
Infection around (C2)	3.57	-4.07	10.78	-0.22	0.85	2.18
Environment (C3)	22.65	2.35	25.57	-30.22	0.85	4.24
Agriculture (C4)	15.42	4.85	19.01	-27.67	0.85	2.49
Geography (C5)	21.59	-1.85	21.77	12.89	0.97	11.07
Biology (C6)	19.32	-7.56	14.46	6.78	0.73	6.75
Society (C7)	24.11	0	20.81	-12	0.85	6.75
All (C8)	22.32	-4.56	24.78	-29.44	0.85	2.79
1Average across CV scenarios from columns 2 to 6.
