# Supplementary material for: Identifying key aspects to enhance predictive modeling for early identification of schistosomiasis hotspots to guide mass drug administration
Source: PLoS Negl Trop Dis. 2025 Jul 16;19(7):e0013315. doi: 10.1371/journal.pntd.0013315 (PMC12279088; doi:10.1371/journal.pntd.0013315)
Supplement: S5 Table — (XLSX) [file pntd.0013315.s011.xlsx]

## Sheet: Sheet1
Table S5 Detailed accuracy (95% predicted intervals) of each models across subregions of countries for predictor configurations C1-C8 under the setting of PHS definition I.
Scenarios	Predictors	Subregions	GBM	RF	Tree	Logit	LASSO	LGT	SVM	Ensemble	LogitGPs	sparseSVM	dynaTrees	regLogit	Probit	DNN
Kenya	C1	Northeastern	57.5(52.4, 62.6)	58.2(51.9, 64.5)	57.9(53.1, 62.7)	48.9(43.6, 54.1)	50.2(45.4, 55)	51.3(46.4, 56.2)	59.3(54.8, 63.9)	58.7(53.8, 63.6)	60.9(56.5, 65.4)	59.5(55, 64.1)	59.5(55, 64.1)	59.5(55, 64.1)	57.3(52.7, 62)	50.8(46.2, 55.4)
		Northwestern	66.4(63.6, 69.3)	63.2(60.9, 65.5)	65.7(62.8, 68.7)	60.6(58, 63.1)	59.7(57, 62.3)	57.5(54.8, 60.1)	61.9(58.4, 65.4)	64.3(61.7, 66.9)	66.6(64, 69.2)	66.8(64.2, 69.5)	67.0(64.6, 69.5)	65.6(63.3, 67.9)	64.5(61.5, 67.4)	63.7(61, 66.4)
		Southern	73.7(70.2, 77.1)	63.0(57.2, 68.7)	69.0(65.3, 72.7)	60.6(52.7, 68.6)	58.1(50.3, 65.9)	54.3(46.5, 62.1)	91.3(89.3, 93.3)	66.2(60.8, 71.7)	88.7(86.4, 90.9)	91.9(90, 93.8)	91.6(89.3, 93.8)	91.8(89.9, 93.7)	76.8(73.2, 80.4)	66.3(59.7, 73)
	C2	Northeastern	58.5(52.8, 64.1)	50.8(45.3, 56.4)	53.6(48.3, 58.9)	57.7(53.2, 62.3)	61.5(56.7, 66.3)	60.0(56.2, 63.7)	59.3(54.8, 63.9)	59.4(54.9, 63.9)	59.5(55, 64.1)	59.5(55, 64.1)	59.8(55.1, 64.4)	59.5(55, 64.1)	57.2(52.2, 62.2)	52.4(47.4, 57.4)
		Northwestern	62.5(59.6, 65.4)	55.1(52.2, 58.1)	60.5(57.1, 64)	60.3(57, 63.6)	59.4(56.6, 62.2)	56.1(53.2, 59)	63.7(60, 67.3)	55.1(52.4, 57.7)	68.2(65.8, 70.5)	67.4(64.8, 70)	67.7(65.2, 70.2)	67.5(65.2, 69.8)	63.7(60.8, 66.6)	62.9(60.5, 65.4)
		Southern	85.7(83, 88.5)	61.5(53.2, 69.8)	71.3(68.1, 74.6)	71.4(67.3, 75.6)	74.7(71.1, 78.3)	75.7(71.3, 80.2)	91.6(89.7, 93.5)	67.3(61.3, 73.3)	92.2(90.4, 94)	92.4(90.7, 94.2)	92.2(90.4, 94)	90.2(88.2, 92.1)	84.2(80.6, 87.9)	68.0(64.5, 71.5)
	C3	Northeastern	54.8(50.4, 59.3)	41.4(37.2, 45.6)	52.7(47.8, 57.5)	35.7(31.4, 40)	34.4(30.2, 38.5)	45.0(39.8, 50.2)	49.1(45.3, 52.9)	40.3(35.6, 45.1)	59.5(55, 64.1)	56.4(52.4, 60.4)	58.5(53.9, 63.2)	58.6(54.1, 63)	48.5(43.2, 53.7)	51.2(46, 56.3)
		Northwestern	72.1(69.9, 74.3)	69.2(66.4, 72.1)	66.5(63.6, 69.4)	59.7(56.8, 62.6)	58.8(55.7, 61.9)	62.0(59.3, 64.7)	61.2(57.9, 64.4)	65.1(62.2, 67.9)	65.6(63.3, 67.9)	65.4(63.1, 67.7)	62.9(60.1, 65.6)	65.4(62.9, 67.9)	64.5(61.1, 67.9)	64.4(61.7, 67.1)
		Southern	92.3(90.5, 94.1)	88.3(85.9, 90.6)	84.0(81.8, 86.3)	91.9(90, 93.7)	92.3(90.6, 94.1)	86.6(84.7, 88.5)	90.0(87.9, 92)	85.9(82.4, 89.3)	92.4(90.7, 94.2)	91.4(89.6, 93.2)	92.4(90.7, 94.2)	92.4(90.7, 94.2)	87.2(84.6, 89.8)	91.7(89.9, 93.6)
	C4	Northeastern	52.2(47.7, 56.7)	40.3(35.9, 44.7)	48.7(44, 53.4)	42.9(39.5, 46.4)	41.9(38.3, 45.5)	32.0(28.6, 35.5)	56.2(51.7, 60.7)	35.3(31, 39.7)	59.5(55, 64.1)	58.2(53.5, 62.8)	59.5(55, 64.1)	59.5(55, 64.1)	52.2(48, 56.3)	58.6(53.8, 63.3)
		Northwestern	64.9(62.4, 67.4)	61.0(58.5, 63.4)	62.2(59, 65.5)	58.7(56, 61.4)	59.5(56.9, 62.1)	56.3(53.7, 59)	62.3(59.3, 65.3)	59.8(56.9, 62.8)	63.4(60.9, 65.8)	64.1(61.7, 66.5)	66.9(64.3, 69.5)	63.2(60.9, 65.6)	62.6(60, 65.1)	60.5(58.3, 62.6)
		Southern	90.9(88.7, 93.1)	80.7(76.1, 85.3)	78.2(75.4, 81)	88.4(85.4, 91.5)	89.3(86.4, 92.2)	85.5(82.8, 88.2)	91.5(89.5, 93.5)	83.3(79.8, 86.9)	92.4(90.7, 94.2)	91.2(89.2, 93.2)	92.4(90.7, 94.2)	92.3(90.5, 94.1)	78.1(74.3, 81.9)	91.2(89.1, 93.4)
	C5	Northeastern	50.6(45, 56.3)	44.3(39.8, 48.9)	48.4(43.3, 53.5)	30.6(27, 34.2)	29.9(25.8, 33.9)	38.1(33.7, 42.5)	57.7(53.3, 62.1)	38.4(33.3, 43.4)	59.5(55, 64.1)	60.2(55.7, 64.7)	56.1(51.2, 61)	59.5(55, 64.1)	45.7(41.4, 49.9)	44.6(39.1, 50)
		Northwestern	63.1(60.6, 65.6)	59.5(57.1, 61.9)	60.9(57.8, 64)	62.7(60.2, 65.2)	63.7(61.3, 66.1)	60.1(56.9, 63.3)	60.9(57.9, 63.9)	60.5(57.8, 63.2)	64.9(62.4, 67.5)	61.2(59, 63.3)	64.3(61.9, 66.7)	63.1(60.8, 65.5)	62.7(59.8, 65.5)	63.1(60.4, 65.8)
		Southern	91.0(89, 93)	84.7(81.8, 87.6)	84.5(81.9, 87.1)	89.6(87.1, 92.1)	89.3(86.6, 91.9)	88.8(86.9, 90.7)	91.2(89.3, 93.2)	86.8(84.1, 89.6)	92.4(90.7, 94.2)	91.5(89.5, 93.5)	92.4(90.7, 94.2)	92.3(90.6, 94.1)	84.0(81.2, 86.9)	87.5(84, 91.1)
	C6	Northeastern	64.3(59, 69.6)	65.4(60.5, 70.2)	62.9(56.8, 69)	65.9(60.9, 71)	65.5(60.4, 70.6)	66.3(61.3, 71.3)	60.7(55.4, 66)	67.5(62.2, 72.8)	59.9(55.3, 64.5)	60.9(56, 65.7)	59.5(55, 64.1)	59.7(55.1, 64.3)	64.1(58.6, 69.7)	61.6(57.1, 66.1)
		Northwestern	68.3(65.4, 71.3)	61.7(59.5, 63.9)	63.6(60.9, 66.4)	56.9(54.8, 59)	55.7(53.4, 58)	55.1(52.7, 57.5)	61.9(58.5, 65.2)	60.6(58.3, 63)	64.1(61.6, 66.5)	63.5(60.9, 66.1)	65.6(63.4, 67.8)	64.4(62.3, 66.5)	62.4(59.9, 64.9)	62.1(60.2, 64)
		Southern	86.6(84.3, 89)	72.0(67.1, 76.8)	76.9(74.1, 79.7)	81.4(78.9, 83.8)	80.2(77.6, 82.8)	78.5(74.8, 82.2)	88.9(86.9, 91)	74.0(70.1, 77.9)	89.7(87.6, 91.7)	89.0(86.4, 91.5)	91.5(89.7, 93.4)	90.6(88.8, 92.4)	85.7(82.4, 88.9)	82.0(78.9, 85.1)
	C7	Northeastern	54.2(49.7, 58.7)	43.5(37.6, 49.4)	47.8(41.8, 53.7)	46.7(41.2, 52.2)	47.6(42.3, 52.9)	47.1(42.2, 52)	51.9(46.8, 57)	46.9(41.4, 52.4)	58.4(53.7, 63)	59.5(55, 64.1)	55.8(51, 60.7)	58.0(53.3, 62.6)	48.5(43.1, 53.9)	50.0(45.3, 54.7)
		Northwestern	70.2(68.1, 72.2)	62.1(59.5, 64.6)	62.6(59.5, 65.7)	62.8(60.3, 65.4)	62.3(59.8, 64.9)	58.1(55.6, 60.6)	59.3(56.7, 61.9)	60.9(58.1, 63.7)	63.9(61.4, 66.5)	62.2(60, 64.3)	62.8(60.4, 65.2)	64.0(61.3, 66.7)	61.9(59.4, 64.3)	64.5(62.3, 66.8)
		Southern	91.4(89.5, 93.3)	86.0(82.7, 89.3)	83.5(80.5, 86.4)	92.4(90.7, 94.2)	92.0(90.2, 93.8)	91.1(89.2, 93.1)	91.4(89.4, 93.3)	89.8(87.7, 91.9)	92.4(90.7, 94.2)	91.1(88.9, 93.2)	92.3(90.5, 94.1)	92.4(90.7, 94.2)	89.7(87.4, 91.9)	90.3(88.3, 92.3)
	C8	Northeastern	55.2(50.5, 59.8)	44.1(39, 49.2)	51.2(46.2, 56.2)	55.8(50.8, 60.8)	56.8(52.2, 61.5)	50.3(44.6, 56)	58.1(53.3, 62.9)	45.2(40.7, 49.6)	59.5(55, 64.1)	58.0(53, 62.9)	58.0(53.4, 62.6)	56.7(52.2, 61.2)	57.9(52.8, 63)	47.2(42.1, 52.3)
		Northwestern	70.5(68, 73)	68.0(64.6, 71.3)	63.5(60.4, 66.7)	64.2(61.5, 66.8)	65.3(62.7, 67.9)	66.9(64.3, 69.5)	58.0(54.5, 61.5)	63.4(60.4, 66.4)	59.6(55.9, 63.3)	60.6(58.6, 62.6)	65.0(62.3, 67.8)	64.1(61.5, 66.8)	66.4(64.1, 68.8)	55.6(52.9, 58.2)
		Southern	92.1(90.3, 94)	88.8(86.2, 91.5)	81.3(78.2, 84.5)	90.6(88.7, 92.5)	90.3(88.3, 92.3)	78.7(76.3, 81)	86.1(83.7, 88.5)	89.6(87.7, 91.6)	92.4(90.7, 94.2)	89.5(87.2, 91.9)	92.3(90.5, 94.1)	91.9(90, 93.7)	88.9(86.3, 91.5)	89.6(87.1, 92.1)
Tanzania	C1	Eastern	64.9(61.5, 68.4)	82.0(79.7, 84.3)	67.4(64.3, 70.4)	81.0(78.8, 83.3)	80.8(78.5, 83.1)	80.6(78.3, 82.9)	83.4(81.2, 85.6)	81.7(79.1, 84.3)	79.7(77.4, 82)	83.4(81.2, 85.6)	83.4(81.2, 85.6)	83.4(81.2, 85.6)	73.8(70.8, 76.8)	81.8(79.5, 84.1)
		Western	61.9(59.6, 64.2)	65.1(62.9, 67.4)	59.2(56.8, 61.6)	65.7(63.5, 67.9)	65.9(63.7, 68.1)	65.9(63.6, 68.2)	65.3(63.2, 67.5)	64.8(62.5, 67.2)	64.5(62.4, 66.6)	65.3(63.2, 67.5)	65.3(63.2, 67.5)	65.3(63.2, 67.5)	61.2(58.6, 63.7)	64.1(62, 66.2)
	C2	Eastern	61.2(58.1, 64.3)	82.6(80.3, 84.8)	63.8(60.2, 67.4)	76.3(73.4, 79.3)	76.4(73.7, 79.1)	72.5(69.3, 75.6)	83.4(81.2, 85.6)	81.3(78.6, 84)	82.5(80.1, 84.9)	82.7(80.3, 85.2)	83.4(81.2, 85.6)	80.5(78.4, 82.6)	77.1(74, 80.2)	77.0(73.8, 80.1)
		Western	60.2(57.5, 62.9)	64.7(62.4, 67)	57.5(55, 60)	65.2(62.9, 67.4)	65.0(62.8, 67.3)	63.6(61, 66.1)	65.3(63.2, 67.5)	65.2(63, 67.4)	65.1(62.9, 67.3)	65.3(63.2, 67.5)	65.3(63.2, 67.5)	65.3(63.2, 67.5)	63.8(61.7, 65.9)	65.1(62.8, 67.4)
	C3	Eastern	81.8(79.3, 84.3)	83.4(81.1, 85.7)	74.3(71, 77.5)	84.1(81.8, 86.4)	84.3(82, 86.6)	80.6(77.9, 83.4)	84.4(82, 86.8)	84.0(81.7, 86.3)	83.4(81.2, 85.6)	85.5(83.4, 87.7)	84.5(82.4, 86.6)	84.0(81.8, 86.2)	81.1(78.8, 83.3)	83.8(81.6, 86.1)
		Western	59.1(56.8, 61.4)	62.7(60.5, 64.8)	57.6(55.2, 60)	67.1(64.9, 69.3)	67.4(65.2, 69.5)	60.3(58, 62.6)	64.9(62.9, 67)	64.6(62.5, 66.8)	64.4(62.2, 66.5)	65.3(63, 67.6)	67.1(64.9, 69.4)	65.4(63.3, 67.5)	61.7(59.5, 64)	67.2(64.7, 69.7)
	C4	Eastern	78.7(76.3, 81.2)	83.4(81.2, 85.6)	74.5(71.4, 77.5)	84.7(82.9, 86.5)	84.5(82.5, 86.5)	83.2(81.4, 84.9)	83.8(81.6, 86)	83.2(81.1, 85.3)	84.4(82.2, 86.6)	84.6(82.5, 86.8)	84.6(82.7, 86.5)	85.0(82.9, 87.1)	83.0(80.6, 85.4)	86.1(84, 88.1)
		Western	62.1(59.6, 64.6)	65.3(62.7, 67.9)	60.0(57.6, 62.4)	65.8(63.5, 68)	64.9(62.6, 67.1)	61.4(58.9, 63.9)	64.6(62.1, 67.1)	64.1(61.9, 66.2)	64.8(62.5, 67.1)	63.8(61.5, 66.2)	68.4(66, 70.8)	64.9(62.6, 67.2)	66.7(64.3, 69.1)	65.7(63.4, 67.9)
	C5	Eastern	80.9(78.1, 83.7)	83.1(80.9, 85.3)	72.7(69.9, 75.6)	85.0(82.7, 87.2)	84.8(82.5, 87)	84.8(82.5, 87)	83.9(81.8, 86)	83.8(81.6, 86)	83.4(81.2, 85.6)	85.1(83, 87.2)	86.1(83.9, 88.3)	83.4(81.2, 85.6)	77.5(75.1, 79.9)	83.4(81.2, 85.6)
		Western	58.0(55.5, 60.5)	62.5(60.3, 64.7)	54.5(52.1, 57)	63.4(61.4, 65.4)	64.1(62.1, 66.1)	63.0(60.6, 65.5)	62.3(60.3, 64.4)	62.0(59.4, 64.6)	62.4(60.3, 64.4)	63.5(61.1, 65.9)	64.0(61.8, 66.1)	64.6(62.6, 66.7)	59.5(57.4, 61.7)	63.7(61.8, 65.7)
	C6	Eastern	62.8(59.5, 66)	81.8(79.5, 84.1)	62.2(59.3, 65.1)	80.8(78.4, 83.2)	80.8(78.4, 83.2)	80.9(78.4, 83.4)	83.1(81, 85.3)	81.5(79.1, 83.9)	83.2(80.8, 85.5)	83.4(81.2, 85.5)	83.4(81.2, 85.6)	83.6(81.4, 85.9)	76.7(73.6, 79.8)	81.8(79.4, 84.2)
		Western	58.5(56.2, 60.7)	65.0(62.7, 67.2)	55.3(52.7, 57.9)	63.0(60.9, 65.1)	63.0(61, 65.1)	63.1(61.1, 65.2)	64.6(62.5, 66.8)	64.1(61.9, 66.3)	64.2(62, 66.3)	64.2(62, 66.3)	64.8(62.7, 66.9)	64.6(62.4, 66.7)	63.4(61.2, 65.5)	64.8(62.7, 66.9)
	C7	Eastern	71.6(69.1, 74.2)	82.0(79.7, 84.3)	73.5(70.8, 76.2)	78.6(76.2, 81.1)	78.1(75.5, 80.6)	76.8(74.4, 79.2)	82.0(79.8, 84.2)	79.4(77.1, 81.7)	82.8(80.7, 84.9)	81.9(79.4, 84.4)	82.9(80.4, 85.3)	82.6(80.5, 84.8)	77.8(75.6, 80.1)	79.5(77, 81.9)
		Western	59.6(57.3, 62)	63.5(61.1, 65.9)	55.9(53.1, 58.6)	64.4(62.2, 66.6)	64.6(62.5, 66.6)	63.5(61.6, 65.3)	64.8(62.7, 66.9)	63.4(61.5, 65.3)	65.0(62.8, 67.2)	65.0(62.8, 67.1)	64.5(62.3, 66.7)	65.1(62.9, 67.4)	58.8(56.6, 61.1)	67.3(65, 69.7)
	C8	Eastern	78.7(76.2, 81.3)	84.9(82.7, 87.2)	78.9(76.2, 81.6)	85.4(83.3, 87.6)	85.4(83.2, 87.5)	69.4(65.9, 72.9)	77.2(74.2, 80.2)	85.5(83.5, 87.5)	83.4(81.2, 85.6)	85.1(82.8, 87.4)	85.0(82.8, 87.2)	85.6(83.5, 87.7)	80.4(77.3, 83.5)	86.5(84.5, 88.5)
		Western	53.4(51, 55.8)	65.1(62.7, 67.4)	56.7(54, 59.4)	66.3(63.8, 68.8)	65.1(62.7, 67.4)	53.5(50.8, 56.2)	56.8(54.7, 58.8)	63.2(60.7, 65.6)	65.3(63.2, 67.5)	65.8(63.5, 68.1)	67.0(64.9, 69)	63.3(61, 65.6)	65.9(63.3, 68.6)	66.1(63.7, 68.5)
