# Supplementary material for: Identifying key aspects to enhance predictive modeling for early identification of schistosomiasis hotspots to guide mass drug administration
Source: PLoS Negl Trop Dis. 2025 Jul 16;19(7):e0013315. doi: 10.1371/journal.pntd.0013315 (PMC12279088; doi:10.1371/journal.pntd.0013315)
Supplement: S6 Table — (XLSX) [file pntd.0013315.s012.xlsx]

## Sheet: Sheet1
Table S6 Hotspot prediction accuracy (95% predicted intervals) on test sets obtained using models developed using synthetic sampling training sets, compared to those developed using imbalanced training sets.
Scenarios	Predictors	Imbalanced training sets1	GBM	RF	Tree	Logit	LASSO	LGT	SVM	Ensemble	LogitGPs	sparseSVM	dynaTrees	regLogit	Probit	DNN
Between I	Infection around (C2)	Before	51.7(49.4, 54.1)	60.4(57, 63.8)	55.3(52.9, 57.6)	62.4(60.1, 64.6)	64.3(62.2, 66.5)	57.6(55, 60.1)	39.9(38.1, 41.7)	60.4(57.4, 63.4)	42.3(40.4, 44.2)	40.6(38.8, 42.5)	40.0(38.2, 41.8)	42.9(40.2, 45.6)	45.6(42.8, 48.3)	59.0(57.1, 61)
		After: smote	57.3(54.9, 59.7)	71.6(70.1, 73.2)	60.6(58.3, 62.8)	48.1(45.5, 50.7)	47.7(45, 50.4)	47.9(45.3, 50.4)	39.9(38.1, 41.7)	70.6(69, 72.3)	40.1(38.3, 41.8)	40.0(38.3, 41.8)	46.3(43.8, 48.8)	39.2(37.5, 41)	45.6(43.8, 47.5)	48.2(45.9, 50.5)
		After: rose	35.2(32.9, 37.5)	40.3(38.4, 42.1)	43.6(40.4, 46.9)	72.2(70.5, 73.8)	72.2(70.5, 73.8)	72.2(70.5, 73.8)	51.3(45.2, 57.5)	40.2(38.3, 42.1)	72.2(70.5, 73.8)	57.4(52.8, 62)	39.9(38.1, 41.7)	52.2(47.3, 57.1)	43.4(40.2, 46.7)	72.2(70.5, 73.8)
	Environment (C3)	Before	34.1(31.6, 36.7)	54.1(50.2, 58.1)	46.0(42.5, 49.5)	29.6(27.9, 31.3)	29.7(28.1, 31.4)	27.9(26.3, 29.6)	28.1(26.4, 29.8)	39.8(36.8, 42.9)	28.0(26.4, 29.6)	34.9(32.4, 37.4)	38.0(35.3, 40.7)	28.8(26.8, 30.7)	34.9(31.8, 38)	29.9(28.2, 31.6)
	Environment (C3)	After: smote	41.9(39.3, 44.4)	71.6(69.9, 73.3)	54.0(51, 57)	27.9(26.2, 29.5)	27.8(26.2, 29.4)	27.8(26.2, 29.4)	31.3(28.4, 34.2)	70.1(68.1, 72.2)	27.9(26.2, 29.5)	35.4(33.4, 37.4)	40.0(37.1, 42.9)	31.7(29.2, 34.1)	36.0(33.4, 38.6)	33.6(31.4, 35.8)
	Environment (C3)	After: rose	72.5(70.9, 74.2)	72.3(70.6, 73.9)	72.4(70.7, 74)	72.4(70.7, 74)	72.4(70.7, 74)	72.1(70.5, 73.8)	66.7(62.7, 70.6)	72.2(70.6, 73.8)	72.2(70.5, 73.8)	60.0(54.9, 65.1)	72.1(70.4, 73.7)	52.9(47.7, 58.1)	72.2(70.6, 73.8)	71.2(69, 73.4)
	Agriculture (C4)	Before	36.0(33.6, 38.4)	51.7(48.3, 55.1)	44.0(41.1, 47)	29.2(27.5, 30.9)	29.1(27.4, 30.8)	31.4(29.3, 33.5)	34.0(32.1, 36)	37.4(34.4, 40.4)	28.9(27.3, 30.6)	37.5(35, 40.1)	38.3(36.2, 40.4)	36.0(33.8, 38.1)	48.1(45.5, 50.8)	34.9(32.9, 36.9)
	Agriculture (C4)	After: smote	42.8(40.1, 45.5)	70.4(68.8, 71.9)	50.8(47.4, 54.3)	34.3(32.3, 36.3)	34.0(31.7, 36.2)	32.2(29.9, 34.5)	37.3(34.6, 40.1)	67.8(65.5, 70.2)	28.9(27.2, 30.5)	37.1(35, 39.2)	41.5(39.1, 43.8)	38.1(35.7, 40.4)	35.8(33.7, 37.9)	37.7(35.7, 39.7)
	Agriculture (C4)	After: rose	64.9(61.8, 68)	69.2(66.9, 71.6)	63.7(60.8, 66.6)	71.0(69.2, 72.9)	71.0(69.2, 72.9)	71.1(69.2, 72.9)	64.2(60, 68.4)	69.6(67.2, 72.1)	67.8(65.9, 69.7)	57.9(52.5, 63.3)	69.6(67.1, 72)	55.8(50.6, 60.9)	71.6(69.6, 73.6)	71.0(69.1, 72.9)
	Geography (C5)	Before	51.2(48, 54.5)	65.3(62.2, 68.5)	55.9(52.7, 59.1)	71.0(69.1, 72.9)	70.7(68.6, 72.7)	70.6(68.3, 72.9)	64.7(61.4, 68)	69.1(66.6, 71.6)	60.3(57.6, 63.1)	57.7(53.4, 62)	45.2(41.7, 48.6)	69.9(67.7, 72.1)	53.5(50.3, 56.8)	71.4(69.6, 73.1)
	Geography (C5)	After: smote	54.4(51.2, 57.5)	72.2(70.6, 73.8)	60.8(57.9, 63.7)	67.2(64.3, 70.2)	67.6(64.6, 70.6)	66.7(63.5, 69.9)	43.6(40, 47.1)	71.6(69.9, 73.3)	45.0(42.3, 47.7)	44.2(41.7, 46.7)	49.6(46.5, 52.7)	55.7(53.3, 58.1)	54.3(51.4, 57.2)	65.4(62.5, 68.2)
	Geography (C5)	After: rose	72.2(70.6, 73.8)	72.2(70.5, 73.8)	71.4(69.8, 73)	72.2(70.5, 73.8)	72.2(70.5, 73.8)	72.2(70.5, 73.8)	60.1(55.1, 65.1)	72.2(70.5, 73.8)	72.2(70.5, 73.8)	56.9(51.3, 62.6)	72.1(70.5, 73.8)	54.7(49.5, 59.8)	72.2(70.5, 73.8)	72.1(70.5, 73.8)
	Biology (C6)	Before	51.1(48.1, 54.2)	61.3(58.1, 64.6)	50.7(47.4, 53.9)	70.8(68.9, 72.8)	70.8(68.8, 72.7)	70.9(69, 72.9)	52.9(50.4, 55.4)	64.9(61.6, 68.1)	50.4(47.9, 53)	49.6(46.3, 52.9)	42.7(39.8, 45.7)	65.6(63, 68.2)	48.5(45.3, 51.8)	66.9(64.4, 69.5)
	Biology (C6)	After: smote	50.4(47.2, 53.6)	69.1(67, 71.2)	54.1(51.3, 56.9)	65.1(62, 68.2)	65.5(62.6, 68.3)	65.2(62.3, 68)	40.0(37.2, 42.8)	67.7(65.5, 69.9)	40.0(37.9, 42.1)	40.7(38.8, 42.6)	43.5(40.7, 46.3)	46.2(44.4, 48)	42.5(39.8, 45.2)	59.2(55.8, 62.5)
	Biology (C6)	After: rose	71.1(69.2, 73)	72.1(70.5, 73.8)	66.4(62.9, 70)	72.0(70.4, 73.6)	72.0(70.4, 73.6)	72.0(70.4, 73.6)	57.2(51.9, 62.4)	72.1(70.5, 73.7)	71.8(70.2, 73.4)	54.8(49.1, 60.4)	72.2(70.6, 73.8)	52.8(47.7, 57.9)	72.1(70.5, 73.7)	72.0(70.4, 73.6)
	Society (C7)	Before	38.6(36.2, 41.1)	56.0(52.3, 59.7)	49.8(46.2, 53.4)	67.0(65, 69)	65.4(62.9, 67.8)	68.5(66.9, 70.2)	64.5(62.1, 67)	64.5(62, 67.1)	55.6(52.3, 58.8)	60.4(57.3, 63.5)	35.2(32.8, 37.6)	67.4(65.7, 69.2)	35.3(32.7, 37.9)	69.6(68, 71.3)
	Society (C7)	After: smote	49.5(46.6, 52.4)	71.7(69.9, 73.4)	58.2(54.9, 61.5)	64.2(61.8, 66.5)	66.9(64.6, 69.3)	68.3(66.5, 70.1)	57.0(52.9, 61.1)	71.7(70.1, 73.2)	44.0(41.1, 46.9)	52.3(49.9, 54.7)	48.7(44.1, 53.3)	66.0(63.8, 68.3)	38.2(35.5, 40.9)	66.9(64.8, 69)
	Society (C7)	After: rose	71.9(70.2, 73.5)	71.8(70.1, 73.4)	71.0(69.3, 72.7)	71.4(69.8, 73)	71.4(69.8, 73)	71.4(69.8, 73)	64.9(60.6, 69.2)	71.9(70.2, 73.6)	66.9(65, 68.8)	60.3(55.2, 65.4)	71.9(70.3, 73.6)	58.9(54.1, 63.7)	72.0(70.3, 73.6)	71.6(69.9, 73.2)
	All (C8)	Before	31.4(29.1, 33.6)	57.1(53.1, 61)	49.0(45, 53.1)	35.2(32.2, 38.2)	32.1(29.5, 34.8)	34.4(32, 36.8)	33.8(31.5, 36)	38.2(35.2, 41.1)	28.2(26.6, 29.9)	50.1(46, 54.1)	37.6(34.7, 40.4)	35.8(33.1, 38.5)	41.4(39, 43.8)	53.2(50.7, 55.7)
	All (C8)	After: smote	42.2(39.8, 44.6)	72.2(70.5, 73.8)	59.6(56.3, 62.8)	31.8(29.1, 34.4)	31.2(28.6, 33.7)	34.8(32.2, 37.5)	33.2(30.5, 35.8)	61.1(57.7, 64.5)	27.9(26.2, 29.5)	42.8(40.7, 44.9)	41.5(37.7, 45.2)	35.2(32.6, 37.9)	42.8(40.5, 45.1)	49.6(47.1, 52.2)
	All (C8)	After: rose	36.6(34.3, 38.9)	71.9(70.1, 73.6)	68.4(65.3, 71.4)	70.9(69.1, 72.7)	70.9(69.1, 72.7)	70.8(69, 72.7)	70.0(67.9, 72)	63.3(59.4, 67.2)	68.9(67.2, 70.6)	64.3(60.5, 68.1)	39.9(38.1, 41.7)	65.2(61.8, 68.7)	68.2(64.9, 71.6)	71.6(69.9, 73.4)
Between II	Infection around (C2)	Before	47.0(44.8, 49.3)	37.1(35.4, 38.7)	42.6(40.5, 44.6)	37.3(35.6, 39)	37.3(35.6, 39)	37.9(35.6, 40.1)	37.0(35.3, 38.7)	37.3(35.5, 39.1)	37.0(35.3, 38.7)	37.1(35.4, 38.8)	37.0(35.3, 38.7)	38.2(36.1, 40.2)	38.9(37, 40.7)	37.4(35.6, 39.1)
	Infection around (C2)	After: smote	52.4(49.9, 55)	62.4(60.2, 64.5)	48.4(46.2, 50.7)	39.5(37.2, 41.7)	39.4(37.1, 41.7)	39.4(37.1, 41.6)	37.0(35.3, 38.7)	61.4(58.9, 63.9)	37.0(35.3, 38.7)	37.0(35.3, 38.7)	39.9(37.7, 42)	37.1(35.4, 38.8)	39.6(37.4, 41.9)	36.8(35.1, 38.5)
	Infection around (C2)	After: rose	63.0(61.3, 64.7)	63.0(61.3, 64.7)	63.0(61.3, 64.7)	38.0(35.8, 40.2)	38.0(35.8, 40.2)	38.0(35.8, 40.2)	57.3(53.9, 60.8)	63.0(61.3, 64.7)	63.0(61.3, 64.7)	55.2(51.5, 59)	63.0(61.3, 64.7)	52.4(48.3, 56.5)	63.0(61.3, 64.7)	38.8(36.3, 41.4)
	Environment (C3)	Before	44.8(42.1, 47.6)	37.6(35.7, 39.6)	45.5(42.2, 48.8)	37.5(35.8, 39.2)	37.4(35.7, 39.2)	38.5(36.5, 40.4)	37.1(35.4, 38.8)	37.7(35.9, 39.4)	37.0(35.3, 38.7)	38.7(36.6, 40.8)	37.6(35.8, 39.3)	37.7(35.9, 39.5)	40.4(38.4, 42.4)	38.6(36.7, 40.5)
	Environment (C3)	After: smote	60.4(57.6, 63.1)	63.7(62, 65.4)	53.7(50.4, 57)	39.9(37.4, 42.3)	40.3(37.8, 42.8)	40.6(37.7, 43.5)	40.0(37, 43)	63.2(61.3, 65)	37.0(35.3, 38.7)	39.2(36.4, 42)	40.2(37.6, 42.8)	38.8(36.4, 41.3)	41.2(38.8, 43.5)	45.3(42.2, 48.4)
	Environment (C3)	After: rose	63.0(61.3, 64.7)	62.1(60.3, 63.9)	62.6(61, 64.2)	40.8(37.7, 43.8)	40.8(37.7, 43.8)	39.6(36.7, 42.5)	61.8(59.7, 64)	63.0(61.3, 64.7)	62.1(60.4, 63.8)	58.4(55.1, 61.6)	62.5(60.9, 64.2)	54.5(50.6, 58.4)	62.5(60.6, 64.4)	42.1(38.7, 45.4)
	Agriculture (C4)	Before	44.1(42.1, 46.1)	38.6(36.6, 40.6)	45.9(42.7, 49.1)	38.8(37.1, 40.5)	39.2(37.5, 41)	38.7(36.8, 40.6)	40.5(37.9, 43.1)	38.0(36.1, 40)	37.0(35.3, 38.7)	38.4(36.6, 40.1)	37.8(36.1, 39.5)	38.5(36.5, 40.6)	42.2(39.9, 44.4)	37.7(36.1, 39.4)
	Agriculture (C4)	After: smote	52.4(49.7, 55.1)	61.9(59.8, 63.9)	48.2(45.3, 51.1)	39.2(37, 41.4)	39.1(36.9, 41.3)	39.1(36.9, 41.4)	37.2(35.6, 38.9)	62.4(60.5, 64.2)	37.0(35.3, 38.7)	37.1(35.4, 38.8)	38.7(36.5, 40.8)	39.2(36.8, 41.5)	41.3(39.2, 43.4)	37.6(35.9, 39.3)
	Agriculture (C4)	After: rose	63.0(61.3, 64.7)	62.2(60.4, 64.1)	61.2(59.3, 63.2)	40.3(37.3, 43.2)	40.3(37.3, 43.2)	40.3(37.3, 43.2)	60.5(58.1, 62.9)	62.4(60.5, 64.2)	62.8(61.1, 64.5)	57.2(53.9, 60.4)	61.8(60, 63.7)	51.8(48.2, 55.4)	62.8(61, 64.5)	40.5(37.6, 43.4)
	Geography (C5)	Before	44.7(42, 47.4)	37.2(35.4, 38.9)	44.8(41.7, 48)	49.3(45.2, 53.5)	49.3(45.1, 53.5)	50.1(46.3, 53.9)	39.5(36.9, 42.2)	44.0(40.6, 47.5)	39.2(36.4, 41.9)	45.2(41.4, 49.1)	37.1(35.4, 38.8)	50.9(46.9, 54.9)	43.9(41.3, 46.4)	49.7(46.2, 53.2)
	Geography (C5)	After: smote	49.8(46.8, 52.8)	61.2(58.9, 63.4)	47.9(44.7, 51.1)	44.4(40.7, 48.1)	44.5(40.9, 48.1)	44.5(40.9, 48.1)	37.0(35.3, 38.7)	59.7(57.6, 61.9)	37.9(35.7, 40)	37.0(35.3, 38.7)	41.5(38.6, 44.3)	42.1(38.8, 45.3)	40.1(37.6, 42.6)	56.8(53.2, 60.4)
	Geography (C5)	After: rose	62.8(61, 64.6)	59.9(57.8, 62.1)	58.5(56.1, 60.9)	38.0(36, 39.9)	38.0(36, 39.9)	38.0(36, 39.9)	54.1(50.3, 57.9)	61.4(59.3, 63.6)	58.6(56.7, 60.6)	52.1(48.2, 56.1)	61.4(59.1, 63.6)	51.0(47.4, 54.6)	62.9(61.2, 64.6)	37.8(35.8, 39.7)
	Biology (C6)	Before	46.9(44.6, 49.2)	37.7(35.4, 40.1)	43.9(40.6, 47.1)	48.4(44.4, 52.5)	48.4(44.3, 52.6)	48.1(44, 52.3)	37.0(35.3, 38.7)	37.9(35.8, 40)	37.8(35.6, 40)	37.0(35.3, 38.7)	37.0(35.3, 38.7)	44.1(40.4, 47.9)	40.5(38, 42.9)	56.0(51.1, 60.8)
	Biology (C6)	After: smote	48.0(45.1, 50.8)	59.5(56.8, 62.1)	49.2(45.9, 52.6)	50.3(46, 54.7)	50.0(45.7, 54.3)	49.8(45.6, 54)	37.0(35.3, 38.7)	57.8(55.2, 60.4)	37.0(35.3, 38.7)	37.0(35.3, 38.7)	38.9(36.6, 41.2)	39.1(36.5, 41.8)	38.7(36.8, 40.5)	41.3(38.2, 44.5)
	Biology (C6)	After: rose	63.0(61.3, 64.7)	63.0(61.3, 64.7)	62.8(61.1, 64.4)	37.7(35.6, 39.7)	37.7(35.6, 39.7)	37.7(35.6, 39.7)	55.1(51.4, 58.8)	63.0(61.3, 64.7)	63.0(61.3, 64.7)	54.2(50.3, 58.1)	63.0(61.3, 64.7)	54.2(50.2, 58.2)	63.0(61.3, 64.7)	37.6(35.6, 39.6)
	Society (C7)	Before	40.4(38.3, 42.4)	37.0(35.3, 38.7)	44.5(41.6, 47.4)	39.5(37.4, 41.6)	41.3(38.7, 43.9)	47.4(43.9, 50.9)	37.1(35.4, 38.8)	41.6(38.5, 44.7)	37.0(35.3, 38.7)	37.3(35.4, 39.1)	37.0(35.3, 38.7)	46.3(42.8, 49.8)	41.2(39, 43.3)	37.0(35.3, 38.7)
	Society (C7)	After: smote	47.9(42.4, 53.4)	62.8(60, 65.6)	50.5(45, 56.1)	41.8(38.3, 45.3)	52.1(46.4, 57.8)	51.5(46, 57.1)	37.4(35.1, 39.8)	60.7(56.7, 64.8)	37.4(35.1, 39.8)	37.4(35.1, 39.8)	38.8(35.9, 41.6)	38.5(35.3, 41.8)	44.4(40.9, 47.9)	37.5(35.2, 39.9)
	Society (C7)	After: rose	63.0(61.3, 64.7)	62.8(61, 64.5)	62.4(60.6, 64.1)	40.8(37.7, 43.8)	40.8(37.7, 43.8)	40.8(37.7, 43.8)	60.2(57.4, 63)	62.7(60.9, 64.5)	63.0(61.3, 64.7)	56.6(53, 60.2)	62.7(60.9, 64.4)	53.9(49.9, 57.9)	62.5(60.5, 64.4)	46.1(42.2, 49.9)
	All (C8)	Before	41.8(39.5, 44)	38.1(36.1, 40.1)	47.3(43.6, 50.9)	39.5(37.5, 41.6)	41.0(38.3, 43.6)	55.6(52.1, 59.1)	54.7(51.5, 57.9)	38.3(36.4, 40.2)	37.0(35.3, 38.7)	40.3(37.5, 43)	38.0(36.1, 39.9)	56.5(53, 59.9)	37.1(35.4, 38.8)	38.3(36.4, 40.1)
	All (C8)	After: smote	53.4(49.9, 56.9)	63.2(61.4, 64.9)	50.8(47.4, 54.1)	47.2(43.5, 50.9)	49.0(44.9, 53.1)	55.6(51.7, 59.4)	57.2(54, 60.3)	62.8(60.7, 64.8)	37.0(35.3, 38.7)	41.5(38.3, 44.6)	38.1(35.7, 40.5)	57.9(54.7, 61.2)	37.6(35.8, 39.5)	45.1(42, 48.2)
	All (C8)	After: rose	63.0(61.3, 64.7)	63.0(61.3, 64.7)	61.5(59.7, 63.3)	56.1(52.7, 59.4)	56.5(53.1, 59.9)	56.3(52.8, 59.8)	62.2(60.2, 64.2)	62.7(61, 64.4)	62.1(60.4, 63.8)	61.8(59.5, 64)	62.1(60.4, 63.9)	58.6(55.6, 61.6)	62.8(61.1, 64.6)	58.8(55.7, 61.9)
1Before: unprocessed training sets; After: pre-processed training sets using SMOTE or ROSE algorithms
