# Supplementary material for: Identifying key aspects to enhance predictive modeling for early identification of schistosomiasis hotspots to guide mass drug administration
Source: PLoS Negl Trop Dis. 2025 Jul 16;19(7):e0013315. doi: 10.1371/journal.pntd.0013315 (PMC12279088; doi:10.1371/journal.pntd.0013315)
Supplement: S7 Table — (XLSX) [file pntd.0013315.s013.xlsx]

## Sheet: Sheet1
Table S7 Relative improvements in hotspot prediction accuracy on test sets obtained using models developed on synthetic sampling training sets, compared to those developed on imbalanced training sets.
Scenarios	Predictors1	Used methods	Relative improvements (%)
			GBM	RF	Tree	Logit	LASSO	LGT	SVM	Ensemble	LogitGPs	sparseSVM	dynaTrees	regLogit	Probit	DNN
Between I	Infection around (C2)	After: smote	10.83	18.54	9.58	-22.92	-25.82	-16.84	0	16.89	-5.2	-1.48	15.75	-8.62	0	-18.31
		After: rose	-31.91	-33.28	-21.16	15.71	12.29	25.35	28.57	-33.44	70.69	41.38	-0.25	21.68	-4.82	22.37
	Environment (C3)	After: smote	22.87	32.35	17.39	-5.74	-6.4	-0.36	11.39	76.13	-0.36	1.43	5.26	10.07	3.15	12.37
	Environment (C3)	After: rose	112.61	33.64	57.39	144.59	143.77	158.42	137.37	81.41	157.86	71.92	89.74	83.68	106.88	138.13
	Agriculture (C4)	After: smote	18.89	36.17	15.45	17.47	16.84	2.55	9.71	81.28	0	-1.07	8.36	5.83	-25.57	8.02
	Agriculture (C4)	After: rose	80.28	33.85	44.77	143.15	143.99	126.43	88.82	86.1	134.6	54.4	81.72	55	48.86	103.44
	Geography (C5)	After: smote	6.25	10.57	8.77	-5.35	-4.38	-5.52	-32.61	3.62	-25.37	-23.4	9.73	-20.31	1.5	-8.4
	Geography (C5)	After: rose	41.02	10.57	27.73	1.69	2.12	2.27	-7.11	4.49	19.73	-1.39	59.51	-21.75	34.95	0.98
	Biology (C6)	After: smote	-1.37	12.72	6.71	-8.05	-7.49	-8.04	-24.39	4.31	-20.63	-17.94	1.87	-29.57	-12.37	-11.51
	Biology (C6)	After: rose	39.14	17.62	30.97	1.69	1.69	1.55	8.13	11.09	42.46	10.48	69.09	-19.51	48.66	7.62
	Society (C7)	After: smote	28.24	28.04	16.87	-4.18	2.29	-0.29	-11.63	11.16	-20.86	-13.41	38.35	-2.08	8.22	-3.88
	Society (C7)	After: rose	86.27	28.21	42.57	6.57	9.17	4.23	0.62	11.47	20.32	-0.17	104.26	-12.61	103.97	2.87
	All (C8)	After: smote	34.39	26.44	21.63	-9.66	-2.8	1.16	-1.78	59.95	-1.06	-14.57	10.37	-1.68	3.38	-6.77
	All (C8)	After: rose	16.56	25.92	39.59	101.42	120.87	105.81	107.1	65.71	144.33	28.34	6.12	82.12	64.73	34.59
Between II	Infection around (C2)	After: smote	11.49	68.19	13.62	5.9	5.63	3.96	0	64.61	0	-0.27	7.84	-2.88	1.8	-1.6
	Infection around (C2)	After: rose	34.04	69.81	47.89	1.88	1.88	0.26	54.86	68.9	70.27	48.79	70.27	37.17	61.95	3.74
	Environment (C3)	After: smote	34.82	69.41	18.02	6.4	7.75	5.45	7.82	67.64	0	1.29	6.91	2.92	1.98	17.36
	Environment (C3)	After: rose	40.63	65.16	37.58	8.8	9.09	2.86	66.58	67.11	67.84	50.9	66.22	44.56	54.7	9.07
	Agriculture (C4)	After: smote	18.82	60.36	5.01	1.03	-0.26	1.03	-8.15	64.21	0	-3.39	2.38	1.82	-2.13	-0.27
	Agriculture (C4)	After: rose	42.86	61.14	33.33	3.87	2.81	4.13	49.38	64.21	69.73	48.96	63.49	34.55	48.82	7.43
	Geography (C5)	After: smote	11.41	64.52	6.92	-9.94	-9.74	-11.18	-6.33	35.68	-3.32	-18.14	11.86	-17.29	-8.66	14.29
	Geography (C5)	After: rose	40.49	61.02	30.58	-22.92	-22.92	-24.15	36.96	39.55	49.49	15.27	65.5	0.2	43.28	-23.94
	Biology (C6)	After: smote	2.35	57.82	12.07	3.93	3.31	3.53	0	52.51	-2.12	0	5.14	-11.34	-4.44	-26.25
	Biology (C6)	After: rose	34.33	67.11	43.05	-22.11	-22.11	-21.62	48.92	66.23	66.67	46.49	70.27	22.9	55.56	-32.86
	Society (C7)	After: smote	18.56	69.73	13.48	5.82	26.15	8.65	0.81	45.91	1.08	0.27	4.86	-16.85	7.77	1.35
	Society (C7)	After: rose	55.94	69.73	40.22	3.29	-1.21	-13.92	62.26	50.72	70.27	51.74	69.46	16.41	51.7	24.59
	All (C8)	After: smote	27.75	65.88	7.4	19.49	19.51	0	4.57	63.97	0	2.98	0.26	2.48	1.35	17.75
	All (C8)	After: rose	50.72	65.35	30.02	42.03	37.8	1.26	13.71	63.71	67.84	53.35	63.42	3.72	69.27	53.52
1Combining baseline infection data with additional predictors from different categories.
