# Supplementary material for: Identifying key aspects to enhance predictive modeling for early identification of schistosomiasis hotspots to guide mass drug administration
Source: PLoS Negl Trop Dis. 2025 Jul 16;19(7):e0013315. doi: 10.1371/journal.pntd.0013315 (PMC12279088; doi:10.1371/journal.pntd.0013315)
Supplement: S8 Table — (XLSX) [file pntd.0013315.s014.xlsx]

## Sheet: Sheet1
Table S8 Detailed accuracy (95% predicted intervals) of each models for predictor configurations C1-C8 under the setting of PHS definition II.
Scenarios	Predictors	GBM	RF	Tree	Logit	LASSO	LGT	SVM	Ensemble	LogitGPs	sparseSVM	dynaTrees	regLogit	Probit	DNN
Kenya	Baseline infection data (C1)	77.0(75.3, 78.7)	79.6(78, 81.1)	77.3(75.7, 78.9)	76.9(75, 78.9)	77.6(75.9, 79.3)	78.2(76.7, 79.7)	81.0(79.3, 82.7)	78.7(77.1, 80.3)	82.4(81, 83.7)	82.4(81.1, 83.8)	82.8(81.4, 84.2)	82.8(81.4, 84.2)	80.2(78.6, 81.8)	74.3(72.4, 76.2)
	Infection around (C2)	78.8(77.4, 80.3)	79.6(78.1, 81.2)	72.6(70.6, 74.6)	72.7(71, 74.3)	73.1(71.3, 74.9)	73.6(71.8, 75.3)	82.0(80.1, 83.9)	75.2(73.4, 77)	83.3(82, 84.7)	83.1(81.7, 84.5)	83.3(81.9, 84.7)	82.8(81.3, 84.2)	81.5(79.8, 83.1)	72.7(71.2, 74.2)
	Environment (C3)	81.7(80.2, 83.3)	79.2(77.3, 81)	78.0(76.4, 79.7)	77.9(76, 79.7)	76.9(75.1, 78.7)	73.2(71.3, 75)	77.7(76, 79.4)	78.1(76.1, 80.1)	81.2(79.8, 82.7)	80.5(79, 82)	79.1(77.4, 80.8)	80.3(78.9, 81.6)	77.8(76.1, 79.4)	82.1(80.6, 83.6)
	Agriculture (C4)	79.5(78.1, 80.9)	79.5(77.8, 81.2)	77.1(75.5, 78.7)	78.5(76.9, 80.1)	78.0(76.4, 79.6)	75.2(73, 77.4)	79.0(77.4, 80.7)	78.2(76.6, 79.8)	80.4(78.9, 81.8)	81.8(80.4, 83.3)	81.8(80.2, 83.5)	81.3(80, 82.6)	78.7(77.1, 80.3)	79.6(78.2, 81.1)
	Geography (C5)	80.5(79.1, 81.9)	76.6(74.5, 78.8)	77.5(76.1, 78.9)	76.9(75.2, 78.7)	75.5(73.6, 77.4)	74.0(72, 76)	79.4(77.7, 81.1)	76.1(74.2, 77.9)	81.6(80.1, 83)	81.1(79.6, 82.6)	82.0(80.6, 83.5)	81.8(80.5, 83.1)	77.9(76.1, 79.7)	80.3(78.9, 81.7)
	Biology (C6)	81.0(79.5, 82.5)	77.9(76.4, 79.3)	77.4(75.7, 79.2)	76.8(75.4, 78.3)	76.0(74.4, 77.5)	76.0(74.5, 77.5)	79.0(77.4, 80.6)	76.1(74.4, 77.9)	81.3(80, 82.6)	80.8(79.2, 82.4)	82.0(80.5, 83.5)	81.8(80.4, 83.1)	79.5(78, 81)	77.3(75.8, 78.8)
	Society (C7)	82.3(80.8, 83.9)	77.5(75.3, 79.6)	75.7(74.3, 77.1)	77.0(75.4, 78.5)	76.4(74.9, 77.9)	74.8(73.1, 76.5)	77.8(75.8, 79.7)	75.1(73.1, 77)	81.2(79.7, 82.8)	80.9(79.4, 82.4)	82.0(80.6, 83.4)	81.1(79.7, 82.5)	77.8(76.1, 79.5)	78.1(76.6, 79.6)
	All (C8)	81.3(79.8, 82.9)	78.9(76.9, 81)	75.9(74.2, 77.6)	76.3(74.4, 78.2)	76.6(74.9, 78.3)	72.0(70.1, 73.8)	74.4(72.4, 76.4)	79.4(77.7, 81.1)	74.8(72.6, 77)	79.1(77.5, 80.7)	82.7(81, 84.4)	80.9(79.5, 82.4)	82.0(80.4, 83.7)	75.6(73.7, 77.4)
Tanzania	Baseline infection data (C1)	55.2(53.7, 56.7)	61.2(59.5, 62.8)	53.6(51.8, 55.4)	61.3(59.4, 63.2)	61.3(59.4, 63.1)	61.7(59.8, 63.7)	59.7(58.2, 61.3)	60.2(58.4, 62)	57.2(55.3, 59)	58.1(56.5, 59.7)	59.0(57.4, 60.6)	58.0(56.4, 59.6)	56.6(54.9, 58.3)	60.0(58.1, 61.9)
	Infection around (C2)	57.1(55.7, 58.4)	60.8(59.4, 62.2)	53.8(51.9, 55.8)	59.6(57.7, 61.6)	60.2(58.3, 62)	58.9(57.1, 60.6)	58.4(56.9, 59.9)	60.4(58.8, 62)	60.6(59.1, 62.1)	57.8(56.1, 59.5)	60.1(58.4, 61.8)	59.3(57.4, 61.2)	58.0(56.4, 59.6)	62.0(60.4, 63.6)
	Environment (C3)	63.2(61.5, 64.8)	63.6(62.3, 64.8)	59.4(57.3, 61.6)	66.5(65, 68)	66.1(64.7, 67.6)	66.6(64.8, 68.3)	65.8(64.2, 67.4)	65.6(64, 67.3)	65.8(63.9, 67.7)	66.4(64.9, 67.9)	64.9(63.1, 66.8)	66.0(64.4, 67.5)	64.7(63, 66.3)	66.4(64.9, 68)
	Agriculture (C4)	61.4(59.5, 63.4)	68.0(66.3, 69.7)	61.3(59.3, 63.4)	66.9(65.3, 68.4)	67.0(65.6, 68.5)	67.1(65.3, 68.8)	65.2(63.3, 67.2)	66.9(65.2, 68.7)	67.3(65.3, 69.3)	65.9(64, 67.9)	67.3(65.3, 69.2)	65.2(63.4, 66.9)	64.0(62.1, 65.8)	69.0(67.2, 70.9)
	Geography (C5)	60.7(59, 62.5)	61.8(60.4, 63.2)	59.2(57.4, 60.9)	64.3(62.7, 65.9)	64.0(62.4, 65.5)	64.8(63.4, 66.3)	62.8(61.4, 64.3)	63.4(62.1, 64.7)	64.4(63, 65.9)	64.4(63, 65.7)	62.6(60.9, 64.3)	64.0(62.5, 65.5)	60.0(58.2, 61.8)	63.1(61.6, 64.5)
	Biology (C6)	58.0(56.2, 59.9)	61.2(59.7, 62.7)	54.7(53, 56.4)	58.8(57.2, 60.3)	59.1(57.4, 60.7)	59.0(57.4, 60.7)	58.9(57.3, 60.5)	60.5(58.8, 62.3)	62.3(60.6, 63.9)	57.9(56.2, 59.6)	60.0(58.4, 61.7)	58.0(56.3, 59.7)	57.5(56, 59)	60.1(58.5, 61.8)
	Society (C7)	59.3(57.2, 61.5)	62.8(61.3, 64.4)	56.9(54.9, 58.9)	63.6(61.9, 65.3)	63.8(62, 65.7)	62.9(61.2, 64.6)	61.5(59.7, 63.4)	62.4(60.8, 64)	62.7(61, 64.4)	60.1(58.2, 62)	61.4(59.7, 63.1)	62.4(60.8, 63.9)	62.5(60.8, 64.3)	62.8(61, 64.6)
	All (C8)	60.6(58.8, 62.3)	68.7(66.8, 70.6)	61.9(60.1, 63.6)	69.2(67.5, 71)	68.8(67, 70.5)	59.2(57.5, 60.8)	62.9(61.3, 64.6)	68.6(67.1, 70.1)	64.2(62, 66.4)	68.2(66.3, 70.1)	66.7(64.6, 68.7)	68.8(67.2, 70.5)	64.5(62.2, 66.8)	69.2(67.5, 70.9)
Combined	Baseline infection data (C1)	64.2(62.8, 65.5)	54.3(52.5, 56.2)	58.9(57.5, 60.4)	58.6(57.1, 60.1)	58.7(57.1, 60.2)	58.3(56.7, 59.9)	65.1(63.8, 66.4)	59.7(58, 61.4)	68.4(67.2, 69.6)	64.6(63.7, 65.6)	65.2(64.1, 66.3)	65.1(64, 66.2)	65.0(63.6, 66.4)	55.4(52.8, 58)
	Infection around (C2)	66.9(65.9, 67.9)	60.1(58.1, 62.2)	61.1(60, 62.2)	63.7(62.6, 64.8)	63.9(62.9, 65)	64.4(63.4, 65.4)	63.2(62, 64.4)	63.8(62.5, 65.1)	67.1(66.1, 68.1)	66.1(64.9, 67.3)	64.9(63.8, 65.9)	67.6(66.6, 68.6)	65.0(63.8, 66.1)	61.2(60.4, 62)
	Environment (C3)	74.0(72.9, 75)	73.6(72, 75.1)	69.8(68.8, 70.8)	72.9(72, 73.7)	72.9(71.9, 73.8)	71.4(70.2, 72.6)	69.9(68.2, 71.6)	74.0(72.8, 75.1)	74.9(73.9, 75.8)	72.9(71.9, 74)	70.5(69.2, 71.8)	75.3(74.5, 76)	73.9(72.7, 75.1)	72.2(71.3, 73.1)
	Agriculture (C4)	72.3(71.4, 73.1)	72.7(71.5, 73.8)	66.7(65.2, 68.2)	69.6(68.6, 70.5)	69.8(68.9, 70.6)	70.0(68.9, 71.1)	67.3(66, 68.6)	72.1(70.9, 73.3)	71.4(70.4, 72.4)	68.7(67.5, 69.8)	70.4(69.1, 71.8)	69.5(68.4, 70.6)	70.8(69.6, 71.9)	67.4(66.4, 68.4)
	Geography (C5)	70.8(69.8, 71.8)	68.8(67.5, 70.1)	66.9(65.6, 68.3)	71.6(70.5, 72.6)	71.3(70.2, 72.4)	71.1(69.9, 72.3)	69.6(68.3, 71)	70.9(69.7, 72.2)	72.2(71.2, 73.2)	69.3(68.1, 70.6)	69.6(68.4, 70.9)	69.4(68.4, 70.3)	71.8(70.8, 72.8)	70.3(69.2, 71.3)
	Biology (C6)	68.4(67.2, 69.6)	66.7(65.7, 67.7)	65.8(64.7, 66.9)	69.4(68.4, 70.4)	69.4(68.5, 70.4)	69.6(68.7, 70.6)	67.3(66.2, 68.4)	68.2(67.3, 69.2)	69.1(67.9, 70.4)	67.9(66.9, 68.9)	67.2(66.1, 68.2)	68.2(67.3, 69.1)	67.9(66.9, 68.8)	69.5(68.4, 70.5)
	Society (C7)	70.0(68.8, 71.1)	69.5(68, 70.9)	67.0(65.6, 68.3)	70.2(69, 71.4)	70.4(69.3, 71.5)	70.6(69.5, 71.7)	67.0(65.7, 68.4)	70.5(69.4, 71.7)	69.6(68.6, 70.6)	67.8(66.8, 68.9)	67.0(65.7, 68.3)	68.5(67.5, 69.4)	67.3(66.2, 68.5)	68.3(67.3, 69.3)
	All (C8)	73.3(72.2, 74.4)	74.3(73.1, 75.4)	70.2(68.8, 71.6)	74.6(73.6, 75.6)	74.4(73.3, 75.5)	70.0(68.9, 71.2)	69.3(67.3, 71.3)	75.3(74.3, 76.4)	75.8(74.7, 76.8)	73.1(72.3, 73.9)	70.0(68.8, 71.2)	75.3(74.4, 76.3)	73.2(72.2, 74.3)	72.9(72, 73.9)
Between I	Baseline infection data (C1)	52.8(50.8, 54.9)	52.2(50, 54.4)	51.4(49.2, 53.7)	58.4(56.3, 60.5)	58.8(56.7, 60.8)	58.8(56.7, 60.9)	51.6(49.5, 53.7)	56.1(53.9, 58.4)	50.0(47.8, 52.1)	49.2(47.1, 51.4)	48.5(46.3, 50.6)	53.6(51.4, 55.7)	51.5(49.5, 53.5)	57.8(55.9, 59.7)
	Infection around (C2)	43.6(40.9, 46.3)	49.8(47.7, 52)	50.7(48.5, 52.9)	62.9(61.1, 64.7)	62.9(61.1, 64.7)	62.9(61.1, 64.7)	51.6(48, 55.3)	49.8(47.5, 52)	62.9(61.1, 64.7)	55.4(52.8, 57.9)	49.2(47.1, 51.2)	54.0(50.8, 57.2)	50.5(48.3, 52.8)	62.6(60.7, 64.4)
	Environment (C3)	62.6(60.4, 64.8)	63.0(61.2, 64.8)	62.3(60.2, 64.4)	62.9(61.1, 64.7)	62.9(61.1, 64.7)	62.9(61.1, 64.7)	60.6(57.8, 63.3)	63.1(61.3, 64.9)	62.9(61.1, 64.7)	58.3(55.2, 61.4)	62.6(60.5, 64.6)	55.5(52.1, 58.9)	62.9(61.1, 64.7)	62.3(60.2, 64.3)
	Agriculture (C4)	55.0(52.5, 57.5)	59.2(57.1, 61.4)	57.4(55.1, 59.7)	61.3(59.2, 63.3)	61.3(59.2, 63.3)	61.2(59.1, 63.3)	58.0(55.5, 60.6)	60.1(58, 62.3)	58.7(56.6, 60.8)	57.2(53.9, 60.6)	59.2(56.6, 61.8)	54.0(50.8, 57.3)	62.4(60.5, 64.4)	61.7(59.6, 63.8)
	Geography (C5)	63.1(61.2, 64.9)	63.0(61.2, 64.8)	62.3(60.6, 64)	62.9(61.1, 64.7)	62.9(61.1, 64.7)	62.9(61.1, 64.7)	57.2(54, 60.3)	63.0(61.2, 64.8)	62.9(61.1, 64.7)	55.4(51.9, 58.8)	62.7(60.9, 64.4)	54.7(51.5, 57.9)	62.9(61.1, 64.7)	62.9(61.1, 64.7)
	Biology (C6)	62.8(61.2, 64.5)	63.0(61.3, 64.8)	60.8(58.8, 62.7)	62.7(60.9, 64.5)	62.7(60.9, 64.5)	62.7(60.9, 64.5)	55.6(52.2, 59.1)	63.1(61.4, 64.9)	62.6(60.8, 64.4)	53.4(49.8, 57)	63.1(61.4, 64.8)	53.2(49.7, 56.6)	63.0(61.2, 64.7)	62.7(60.9, 64.4)
	Society (C7)	61.5(59.5, 63.5)	62.4(60.5, 64.4)	62.0(60.2, 63.9)	62.6(60.8, 64.3)	62.6(60.8, 64.3)	62.7(60.9, 64.4)	59.2(56.6, 61.9)	62.5(60.6, 64.4)	60.0(57.9, 62.1)	55.6(52.2, 59.1)	62.1(60.1, 64.1)	55.5(52.8, 58.2)	62.7(60.9, 64.6)	62.3(60.5, 64.1)
	All (C8)	44.1(41.7, 46.5)	63.0(61.3, 64.8)	61.1(58.8, 63.4)	62.2(60.4, 64.1)	62.1(60.2, 64)	61.9(60.1, 63.7)	59.9(57.7, 62.1)	55.8(53, 58.6)	62.0(60.2, 63.9)	58.7(56.3, 61.1)	49.2(47.1, 51.2)	59.1(56.4, 61.7)	62.6(60.7, 64.6)	62.4(60.7, 64.2)
Between II	Baseline infection data (C1)	56.6(54.2, 59)	30.9(29.1, 32.7)	52.6(50.3, 54.9)	32.0(29.9, 34.2)	32.6(30, 35.2)	32.0(29.7, 34.3)	32.2(29.9, 34.6)	32.3(30, 34.6)	52.2(49.3, 55.1)	35.3(32.1, 38.6)	36.9(32.8, 41)	33.2(30.8, 35.5)	49.2(46.2, 52.1)	30.1(28.4, 31.8)
	Infection around (C2)	70.2(68.6, 71.8)	70.2(68.6, 71.8)	69.6(67.7, 71.5)	34.0(30.2, 37.7)	34.0(30.2, 37.7)	34.0(30.2, 37.7)	64.7(60.5, 68.9)	70.2(68.6, 71.8)	70.2(68.6, 71.8)	60.7(55.8, 65.6)	70.2(68.6, 71.8)	56.2(50.7, 61.6)	70.2(68.6, 71.8)	32.1(29, 35.1)
	Environment (C3)	70.2(68.6, 71.8)	69.2(66.9, 71.4)	68.0(65.4, 70.7)	34.7(30.6, 38.8)	34.7(30.6, 38.8)	34.7(30.6, 38.8)	68.5(65.7, 71.4)	69.2(67, 71.4)	69.3(67.7, 71)	62.0(57.5, 66.6)	67.8(65, 70.7)	58.2(53, 63.4)	70.2(68.6, 71.8)	40.0(34.8, 45.1)
	Agriculture (C4)	70.0(68.4, 71.6)	69.2(67.6, 70.9)	68.4(66.7, 70.2)	35.5(31.3, 39.6)	35.5(31.3, 39.6)	35.5(31.3, 39.6)	67.6(64.6, 70.7)	69.5(67.8, 71.2)	70.2(68.6, 71.8)	59.8(54.9, 64.8)	69.1(67.5, 70.7)	52.7(47.3, 58.1)	69.8(68.2, 71.4)	35.7(31.6, 39.9)
	Geography (C5)	69.6(68, 71.3)	67.1(64.5, 69.7)	62.3(59, 65.6)	31.3(28.8, 33.7)	31.3(28.8, 33.7)	31.3(28.8, 33.7)	61.0(56.3, 65.8)	68.0(65.5, 70.5)	64.4(62.2, 66.6)	56.4(51, 61.8)	67.6(64.6, 70.5)	55.2(49.8, 60.7)	69.5(67.5, 71.5)	31.0(28.7, 33.3)
	Biology (C6)	69.8(68.1, 71.5)	70.2(68.6, 71.8)	68.9(66.9, 70.8)	32.5(29.3, 35.8)	32.5(29.3, 35.8)	32.5(29.3, 35.8)	61.2(56.3, 66.2)	70.2(68.6, 71.8)	70.2(68.6, 71.8)	57.9(52.4, 63.3)	69.6(67.9, 71.2)	56.6(51.3, 61.8)	70.2(68.6, 71.8)	32.5(29.3, 35.8)
	Society (C7)	70.2(68.6, 71.8)	70.2(68.6, 71.8)	70.2(68.6, 71.8)	34.4(30.5, 38.4)	34.4(30.5, 38.4)	34.4(30.5, 38.4)	66.2(62.5, 69.8)	70.2(68.6, 71.8)	70.2(68.6, 71.8)	60.4(55.5, 65.3)	70.1(68.5, 71.7)	55.8(50.4, 61.2)	70.2(68.6, 71.8)	37.7(33, 42.5)
	All (C8)	70.2(68.6, 71.8)	70.0(68.4, 71.6)	69.0(67.1, 71)	58.8(53.8, 63.9)	58.9(54.1, 63.7)	63.3(59.1, 67.6)	69.4(67.4, 71.4)	70.2(68.6, 71.8)	69.3(67.7, 71)	67.4(64.6, 70.3)	69.3(67.6, 71.1)	67.2(63.7, 70.7)	70.0(68.4, 71.6)	59.6(54.6, 64.6)
