# Supplementary material for: Identifying key aspects to enhance predictive modeling for early identification of schistosomiasis hotspots to guide mass drug administration
Source: PLoS Negl Trop Dis. 2025 Jul 16;19(7):e0013315. doi: 10.1371/journal.pntd.0013315 (PMC12279088; doi:10.1371/journal.pntd.0013315)
Supplement: S9 Table — (XLSX) [file pntd.0013315.s015.xlsx]

## Sheet: Sheet1
Table S9 Detailed accuracy (95% predicted intervals) of each models for predictor configurations under the setting of PHS definition I, where the previous non-baseline method used the infection data in years 1 and 3, while the proposed data fusion method used the infection data only from year 1 (C2-C8).
Scenarios	Predictors	GBM	RF	Tree	Logit	LASSO	LGT	SVM	Ensemble	LogitGPs	sparseSVM	dynaTrees	regLogit	Probit	DNN
Kenya	Infection data from Years 1 and 3	86.5 (84.7, 88.3)	86.8 (85.4, 88.2)	81.7 (79.6, 83.9)	85.3 (83.8, 86.8)	85.6 (84.0, 87.2)	73.4 (70.5, 76.3)	80.7 (78.4, 83.0)	85.2 (83.6, 86.7)	83.4 (81.4, 85.4)	86.6 (85.1, 88.1)	85.7 (84.2, 87.1)	84.7 (83.0, 86.3)	86.4 (85.0, 87.9)	86.9 (85.2, 88.6)
	Infection around (C2)	75.3(73.1, 77.5)	82.4(80.3, 84.6)	75.2(73, 77.4)	83.9(81.7, 86.1)	81.9(79.9, 83.9)	78.3(76.1, 80.6)	82.3(80, 84.7)	82.9(80.4, 85.3)	85.7(83.7, 87.7)	87.0(85.7, 88.4)	87.0(85.6, 88.4)	86.2(84.5, 87.9)	84.4(82.5, 86.4)	85.9(84.5, 87.3)
	Environment (C3)	83.2(81.4, 85)	85.3(83.8, 86.8)	79.3(76.9, 81.7)	82.1(80.7, 83.5)	80.8(79, 82.5)	75.4(72.9, 77.8)	77.5(75.1, 79.9)	84.3(82.9, 85.7)	78.8(76.4, 81.2)	85.6(84.2, 87)	85.1(83.4, 86.9)	85.7(84.2, 87.1)	79.7(77.3, 82)	84.9(83.4, 86.3)
	Agriculture (C4)	81.6(79.8, 83.4)	82.0(79.6, 84.4)	76.0(74, 78)	82.3(80.6, 84.1)	79.2(77.5, 81)	71.7(69.2, 74.1)	80.1(77.7, 82.5)	81.1(79.4, 82.8)	78.8(76.5, 81.1)	86.9(85.6, 88.1)	85.1(83.1, 87.1)	86.3(84.7, 87.8)	77.7(75, 80.3)	83.0(81.2, 84.8)
	Geography (C5)	81.1(79.4, 82.9)	82.5(80.6, 84.4)	75.4(73.2, 77.6)	82.5(80.9, 84.2)	81.4(79.6, 83.2)	75.3(73.2, 77.4)	80.1(77.7, 82.4)	80.6(78.6, 82.6)	84.4(82.3, 86.6)	85.7(84.2, 87.1)	86.0(84, 88)	85.9(84.2, 87.6)	80.4(78.2, 82.7)	83.4(81.9, 84.8)
	Biology (C6)	81.0(79, 82.9)	83.1(81.2, 85.1)	80.5(78.8, 82.2)	82.6(81.2, 84)	82.1(80.6, 83.6)	80.3(78.1, 82.4)	81.9(79.5, 84.3)	81.1(78.9, 83.3)	86.8(84.7, 88.8)	84.7(83.3, 86.1)	85.9(83.9, 88)	86.5(84.9, 88.2)	83.6(81.9, 85.3)	85.3(83.6, 87)
	Society (C7)	77.1(74.8, 79.4)	81.7(80, 83.5)	79.7(77.4, 82)	80.3(78.6, 82.1)	79.5(77.3, 81.6)	72.6(70.1, 75.2)	80.5(77.9, 83.1)	78.9(76.8, 81)	80.5(78.2, 82.8)	84.5(82.9, 86.1)	85.2(83, 87.3)	85.2(83.4, 87)	81.4(79.2, 83.6)	80.9(78.9, 83)
	All (C8)	80.0(77.9, 82.1)	83.0(81, 85.1)	77.3(75, 79.6)	85.2(83.6, 86.8)	84.4(82.3, 86.6)	66.7(63.8, 69.6)	76.7(74.4, 79)	83.7(82.1, 85.4)	74.1(72.2, 75.9)	81.0(79, 83.1)	85.4(83.4, 87.4)	85.3(83.9, 86.7)	82.5(80.1, 85)	81.5(79.5, 83.5)
Tanzania	Infection data from Years 1 and 3	65.0 (62.6, 67.3)	69.1 (66.4, 71.9)	64.2 (61.2, 67.2)	62.4 (60.2, 64.6)	61.8 (59.5, 64.2)	58.9 (56.4, 61.4)	62.3 (60.3, 64.4)	66.7 (63.8, 69.6)	70.3 (68.1, 72.6)	64.5 (61.7, 67.3)	69.9 (67.6, 72.2)	64.3 (62.2, 66.5)	65.1 (62.9, 67.4)	65.7 (62.7, 68.6)
Tanzania	Infection around (C2)	55.9(53.2, 58.7)	68.3(66, 70.7)	57.7(55.1, 60.2)	62.2(59.1, 65.2)	61.7(58.5, 64.8)	63.1(60.6, 65.7)	70.3(68.1, 72.6)	69.7(67.2, 72.1)	70.0(67.8, 72.2)	70.1(67.9, 72.3)	70.3(68.1, 72.6)	68.3(65.9, 70.6)	66.2(64, 68.3)	65.7(63, 68.3)
Tanzania	Environment (C3)	72.3(69.1, 75.6)	73.2(71.1, 75.3)	68.2(65.4, 71)	74.0(71.6, 76.4)	72.6(69.9, 75.3)	61.1(57.9, 64.4)	70.1(67.7, 72.5)	73.0(70.3, 75.8)	69.9(67.7, 72.1)	74.2(71.8, 76.5)	74.6(72.4, 76.8)	74.5(72.4, 76.7)	70.3(68.2, 72.5)	73.7(71.8, 75.5)
Tanzania	Agriculture (C4)	67.7(65.9, 69.6)	74.3(72, 76.5)	65.6(62.7, 68.4)	68.3(65.5, 71.2)	66.6(63.7, 69.5)	64.2(61.4, 66.9)	67.0(64.5, 69.4)	71.1(68.7, 73.6)	70.3(68, 72.5)	67.2(64.9, 69.5)	71.3(68.6, 74)	68.3(66, 70.7)	69.2(66.7, 71.7)	70.1(66.8, 73.3)
Tanzania	Geography (C5)	71.0(68.2, 73.7)	68.2(65.9, 70.4)	63.8(61.1, 66.5)	69.6(67.3, 71.8)	70.1(67.6, 72.6)	67.3(64.8, 69.8)	69.7(67.2, 72.3)	69.4(67.1, 71.7)	69.6(67.6, 71.5)	69.9(67.4, 72.4)	73.0(70.8, 75.1)	68.8(66.6, 71)	67.7(65.6, 69.7)	67.7(65.4, 70.1)
Tanzania	Biology (C6)	61.3(59.1, 63.5)	68.7(66.1, 71.3)	61.2(58.6, 63.8)	65.2(62.4, 68)	64.6(61.7, 67.5)	64.4(61.6, 67.2)	69.2(67, 71.4)	69.1(66.7, 71.6)	69.1(67, 71.3)	68.9(66.8, 71)	70.3(68, 72.5)	68.4(66, 70.9)	66.5(63.9, 69.1)	67.0(64.4, 69.7)
Tanzania	Society (C7)	56.6(53.6, 59.6)	66.8(64.3, 69.3)	57.4(55, 59.8)	63.9(60.7, 67.1)	64.7(61.7, 67.7)	61.5(58.3, 64.7)	68.4(66.1, 70.8)	67.9(65.5, 70.2)	70.1(67.9, 72.3)	67.4(65.2, 69.7)	70.4(68.1, 72.6)	69.0(66.8, 71.3)	66.6(64.3, 69)	66.5(63.7, 69.2)
Tanzania	All (C8)	65.1(62.3, 67.9)	74.9(72.6, 77.2)	65.8(63.3, 68.4)	70.7(68.2, 73.2)	68.8(66.3, 71.3)	49.9(47.2, 52.6)	63.4(60.8, 66)	70.1(67.8, 72.3)	70.3(68.1, 72.6)	67.6(64.7, 70.4)	73.2(70.8, 75.7)	70.4(68.3, 72.6)	71.0(68.1, 73.8)	73.7(71.4, 75.9)
Combined	Infection data from Years 1 and 3	71.7(69.9, 73.5)	71.0(69.3, 72.8)	65.3(63.4, 67.3)	66.0(64.6, 67.5)	66.8(65.3, 68.2)	65.5(64.1, 66.9)	64.4(62.8, 65.9)	70.4(68.5, 72.2)	67.3(65.7, 68.8)	68.7(67.2, 70.2)	66.0(64.2, 67.7)	66.8(65.3, 68.2)	68.0(66.1, 69.9)	61.3(59.7, 62.9)
Combined	Infection around (C2)	64.0(62, 66)	64.2(62.1, 66.3)	63.1(61.3, 64.9)	70.8(69.2, 72.4)	71.0(69.5, 72.5)	69.0(67.4, 70.5)	66.0(64.1, 67.9)	68.6(66.9, 70.3)	66.1(64.4, 67.9)	62.9(61.3, 64.5)	61.4(59.8, 63)	65.4(63.7, 67.1)	64.1(62.4, 65.8)	61.4(59.3, 63.5)
Combined	Environment (C3)	78.1(76.5, 79.8)	78.2(76.5, 79.9)	72.5(70.8, 74.2)	75.7(74.4, 77)	76.0(74.6, 77.3)	74.1(72.4, 75.7)	72.6(70.6, 74.6)	78.4(76.9, 80)	77.4(76.1, 78.8)	73.0(71.3, 74.6)	74.7(73.3, 76.1)	77.6(76, 79.1)	73.5(71.6, 75.4)	76.1(74.8, 77.4)
Combined	Agriculture (C4)	73.6(72, 75.1)	76.0(74.6, 77.3)	68.0(66.2, 69.8)	72.0(70.5, 73.5)	73.0(71.6, 74.4)	72.4(70.8, 74)	72.3(71.1, 73.4)	74.9(73.5, 76.3)	74.0(72.6, 75.3)	73.0(71.6, 74.4)	72.7(71, 74.3)	71.7(70.1, 73.3)	70.0(68.3, 71.8)	73.6(72.2, 75)
Combined	Geography (C5)	72.5(71, 74)	73.1(71.5, 74.7)	69.6(67.8, 71.3)	75.7(74.3, 77.1)	75.0(73.8, 76.2)	73.4(72.2, 74.7)	73.7(72.3, 75.1)	73.2(71.7, 74.8)	77.8(76.5, 79)	73.7(72.1, 75.3)	73.5(72.1, 74.8)	72.8(71.2, 74.4)	72.8(71.1, 74.6)	75.7(74.4, 77.1)
Combined	Biology (C6)	68.6(67.2, 70.1)	70.7(68.9, 72.4)	67.7(66.1, 69.4)	74.6(73.4, 75.8)	74.9(73.6, 76.2)	74.8(73.4, 76.1)	73.3(72, 74.6)	72.5(71.2, 73.8)	76.1(74.8, 77.4)	74.3(73, 75.5)	73.5(72.3, 74.7)	73.3(72, 74.6)	72.7(71.1, 74.3)	74.2(73, 75.5)
Combined	Society (C7)	71.4(68.8, 74)	71.6(69.4, 73.9)	69.1(66.6, 71.6)	71.8(69.4, 74.2)	72.2(70.1, 74.4)	70.5(67.4, 73.6)	71.7(69.9, 73.6)	74.2(72.2, 76.3)	68.6(66.3, 70.9)	61.7(58.9, 64.6)	70.4(67.6, 73.2)	66.1(63.4, 68.7)	68.1(66, 70.2)	71.6(69.2, 74.1)
Combined	All (C8)	73.2(71.5, 75)	77.7(76, 79.4)	70.8(69.1, 72.6)	77.7(76.1, 79.3)	77.5(76.1, 78.9)	65.7(63.6, 67.7)	67.7(65.8, 69.7)	76.9(75.1, 78.6)	73.4(71.8, 75.1)	75.8(74.4, 77.3)	72.9(71.3, 74.5)	75.1(73.7, 76.5)	76.4(74.8, 78.1)	74.8(73.7, 75.9)
Between I	Infection data from Years 1 and 3	41.5 (38.3, 44.7)	46.3 (43.5, 49)	43.4 (40.2, 46.5)	42.2 (39.2, 45.2)	42.6 (39.5, 45.7)	45.7 (42.4, 49.1)	39.9 (36.4, 43.5)	43.8 (41, 46.6)	35.7 (33, 38.3)	39.5 (36.4, 42.6)	41.7 (38.8, 44.5)	40.4 (37.5, 43.3)	46.2 (43.5, 48.9)	38.5 (35.7, 41.4)
Between I	Infection around (C2)	37.0(33.6, 40.3)	42.2(39.3, 45.1)	43.3(40.2, 46.4)	67.3(64.3, 70.3)	67.3(64.3, 70.3)	67.3(64.3, 70.3)	52.5(47.3, 57.8)	42.1(39.2, 44.9)	67.3(64.5, 70.1)	55.8(51.1, 60.6)	41.8(39.1, 44.6)	53.7(48.9, 58.6)	42.8(39.8, 45.7)	66.5(63.3, 69.8)
Between I	Environment (C3)	62.0(58, 66)	66.1(62.6, 69.5)	66.1(62.7, 69.5)	68.2(65.6, 70.8)	68.2(65.6, 70.8)	68.2(65.6, 70.8)	66.2(62.5, 69.9)	67.4(64.6, 70.2)	68.1(65.5, 70.7)	61.4(56.8, 66)	66.0(62.9, 69.1)	58.0(53.2, 62.8)	68.1(65.5, 70.7)	68.1(65.5, 70.7)
Between I	Agriculture (C4)	61.5(58.5, 64.5)	66.5(64.1, 68.9)	63.3(60, 66.6)	67.1(64.5, 69.6)	67.1(64.5, 69.6)	67.1(64.5, 69.6)	63.6(59.8, 67.4)	66.4(63.8, 69)	65.7(63, 68.5)	57.3(52.4, 62.2)	65.4(62.6, 68.2)	57.3(52.6, 62)	67.3(64.7, 69.8)	67.2(64.4, 69.9)
Between I	Geography (C5)	65.8(62.9, 68.7)	68.0(65.5, 70.5)	67.6(64.8, 70.4)	68.1(65.5, 70.7)	68.1(65.5, 70.7)	68.1(65.5, 70.7)	57.7(52.8, 62.5)	67.7(65.1, 70.2)	68.1(65.5, 70.7)	55.9(50.9, 60.9)	68.0(65.5, 70.5)	52.8(47.5, 58)	68.0(65.4, 70.6)	68.1(65.5, 70.7)
Between I	Biology (C6)	57.9(53.4, 62.4)	59.1(54.5, 63.8)	54.9(49.9, 59.8)	67.4(64.7, 70.1)	67.4(64.7, 70.1)	67.4(64.7, 70.1)	53.7(48.9, 58.6)	58.9(54.2, 63.5)	61.0(56.5, 65.4)	53.8(48.5, 59.2)	61.9(57.4, 66.5)	54.7(49.9, 59.5)	58.3(53.4, 63.1)	67.5(64.8, 70.2)
Between I	Society (C7)	62.1(59.4, 64.8)	63.7(61, 66.5)	64.4(61.7, 67.2)	67.2(64.4, 70)	67.2(64.4, 70)	67.2(64.4, 70)	63.7(60.1, 67.4)	64.3(61.6, 66.9)	62.1(59.3, 64.8)	60.4(56.3, 64.6)	65.3(62.4, 68.2)	60.1(56.1, 64.1)	66.1(63.5, 68.6)	67.0(64.3, 69.8)
Between I	All (C8)	41.0(37.3, 44.6)	66.1(63.7, 68.5)	65.9(62.6, 69.2)	66.2(63.6, 68.8)	66.1(63.5, 68.7)	65.6(63.1, 68)	64.8(61.9, 67.7)	55.1(50.9, 59.4)	63.3(60.7, 65.9)	61.6(57.6, 65.6)	41.7(38.8, 44.5)	61.5(58.2, 64.8)	68.0(65.4, 70.6)	67.2(64.6, 69.9)
Between II	Infection data from Years 1 and 3	46.4 (43.2, 49.7)	33.1 (30.3, 35.9)	39.8 (36.1, 43.5)	37.2 (34.3, 40.1)	37.7 (34.6, 40.8)	38.9 (36.1, 41.6)	36.6 (33.7, 39.5)	33.5 (30.6, 36.3)	28.1 (25.9, 30.3)	32.0 (29.3, 34.7)	29.0 (26.6, 31.3)	37.1 (34.6, 39.7)	39.7 (35.9, 43.4)	35.5 (32.4, 38.5)
Between II	Infection around (C2)	71.9(69.7, 74.1)	71.9(69.7, 74.1)	72.4(70.2, 74.6)	28.1(25.9, 30.3)	28.1(25.9, 30.3)	28.1(25.9, 30.3)	63.3(58, 68.6)	72.4(70.2, 74.6)	71.9(69.7, 74.1)	59.8(54, 65.7)	72.4(70.2, 74.6)	56.8(50.5, 63.1)	72.4(70.2, 74.6)	29.8(26.6, 33.1)
Between II	Environment (C3)	67.9(63.8, 72.1)	65.5(60.7, 70.3)	67.4(63.1, 71.6)	31.0(27.1, 34.8)	31.0(27.1, 34.8)	31.0(27.1, 34.8)	69.8(66.4, 73.3)	64.4(59.4, 69.5)	70.5(68.3, 72.7)	62.7(57.7, 67.7)	64.3(59.2, 69.3)	60.0(54.5, 65.5)	64.5(59.4, 69.6)	32.7(28.4, 37)
Between II	Agriculture (C4)	72.2(69.2, 75.3)	70.7(67.7, 73.6)	69.6(66.6, 72.6)	31.1(25.9, 36.3)	31.1(25.9, 36.3)	31.1(25.9, 36.3)	68.6(63.5, 73.8)	70.3(67.2, 73.4)	72.4(69.3, 75.4)	58.1(50.4, 65.8)	69.9(66.7, 73)	53.6(45.3, 61.8)	72.2(69.1, 75.3)	29.5(25.1, 33.9)
Between II	Geography (C5)	66.4(62.2, 70.6)	63.6(58.9, 68.3)	62.6(58.2, 67)	29.1(26.5, 31.8)	29.1(26.5, 31.8)	29.1(26.5, 31.8)	60.3(54.7, 66)	65.2(60.8, 69.6)	68.0(65.3, 70.7)	57.0(51, 63.1)	65.7(61.6, 69.9)	53.6(47.7, 59.4)	67.0(63.1, 71)	29.0(26.4, 31.7)
Between II	Biology (C6)	68.3(64.3, 72.2)	68.3(64.4, 72.3)	68.1(64.1, 72)	28.1(25.9, 30.3)	28.1(25.9, 30.3)	28.1(25.9, 30.3)	58.0(52, 64)	68.3(64.4, 72.3)	71.9(69.7, 74.1)	54.9(48.4, 61.4)	68.0(64.1, 71.9)	51.7(45.4, 58)	68.2(64.2, 72.1)	28.1(25.9, 30.3)
Between II	Society (C7)	71.3(69, 73.6)	70.2(67.9, 72.4)	67.9(65.2, 70.6)	41.0(35.1, 47)	41.0(35.1, 47)	41.0(35.1, 47)	65.0(60.1, 70)	68.4(65.9, 70.9)	71.9(69.7, 74.1)	59.2(53.6, 64.9)	68.7(66.1, 71.3)	56.6(50.5, 62.7)	66.8(64.4, 69.2)	48.7(42.2, 55.1)
Between II	All (C8)	71.8(69.8, 73.9)	71.9(69.7, 74.1)	66.4(62.6, 70.3)	56.2(50.4, 62)	56.8(51.3, 62.3)	56.4(50.9, 61.9)	70.2(67.3, 73)	69.9(66.9, 72.9)	70.5(68.3, 72.7)	67.2(63.4, 71)	63.8(59.2, 68.5)	65.1(60.6, 69.6)	66.3(62.4, 70.3)	59.5(53.9, 65)
